# Supplementary material for: High resolution ancient sedimentary DNA shows that alpine plant diversity is associated with human land use and climate change
Source: Nat Commun. 2022 Nov 4;13:6559. doi: 10.1038/s41467-022-34010-4 (PMC9636257; doi:10.1038/s41467-022-34010-4)
Supplement: Supplementary file 4 — Supplementary 1-12 [file 41467_2022_34010_MOESM4_ESM.xlsx]

## Sheet: Readme
Supplementary Data
	Name	Legend
Data	1	TrnL p6loop plant sequences
Data	2	Pollen vs DNA
Data	3	Occurrences and taxonomic assignments of the 16S sequences
Data	4	PhyloAlps database fasta
Data	5	Depth, age and quality scores of the sedaDNA samples
Data	6	Depth and age of the pollen samples
Data	7	Primer tag to PCR replicate lookup for the plant and mammal sedaDNA samples
Data	8	Proportions of weighted PCR replicates of the taxa found in the controls of the plant sedaDNA analyses
Data	9	Proportion of weighted PCR replicates of the sedaDNA mammal taxa found in the controls
Data	10	Statistical results of the RDA analyses
Data	11	Chironomid assemblages from the unteres Sulssweewli record as shown in Supplementary information.
Data	12	Chironomid-inferred mean July air temperatures (°C) for the unteres Sulsseewli record.

## Sheet: 1 
	id	EG33_C001	EG33_C002	EG33_C003	EG33_C004	EG33_C005	EG33_C005a	EG33_C006a	EG33_C006b	EG33_C006c	EG33_C006d	EG33_C007	EG33_C007a	EG33_C008a	EG33_C008b	EG33_C008c	EG33_C009	EG33_L040	EG33_L049	EG33_L058	EG33_L067	EG33_L076	EG33_L085	EG33_L094	EG33_L103	EG33_L112	EG33_L121	EG33_L130	EG33_L139	EG33_L148	EG33_L157	EG33_L166	EG33_L175	EG33_L184	EG33_L193	EG33_L211	EG33_L220	EG33_L229	EG33_L238	EG33_L247	EG33_L256	EG33_L265	EG33_L274	EG33_L283	EG33_L292	EG33_L301	EG33_L310	EG33_L319	EG33_L328
	Type	avgpread	avgpread	avgpread	avgpread	avgpread	avgpread	avgpread	avgpread	avgpread	avgpread	avgpread	avgpread	avgpread	avgpread	avgpread	avgpread	avgpread	avgpread	avgpread	avgpread	avgpread	avgpread	avgpread	avgpread	avgpread	avgpread	avgpread	avgpread	avgpread	avgpread	avgpread	avgpread	avgpread	avgpread	avgpread	avgpread	avgpread	avgpread	avgpread	avgpread	avgpread	avgpread	avgpread	avgpread	avgpread	avgpread	avgpread	avgpread
	Depth																	13.5	22.5	31.5	40.5	49.5	58.5	67.5	80.5	89.5	98.5	107.5	116.5	125.5	134.5	143.5	152.5	161.5	170.5	160.5	169.5	178.5	187.5	188.5	197.5	206.5	215.5	224.5	233.5	242.5	251.5	260.5	269.5
	Age																	11	65	123	179	239	297	354	436	492	550	612	675	739	802	867	934	1009	1087	1001	1079	1158	1239	1247	1330	1439	1549	1668	1783	1907	2038	2168	2313
subset:10026	Bupleurum 2	0	0	0	0	0	0	0	0	0	0	0	0	0	0	0	0	0.000286504	0	0	0	0	2.47e-05	0	0.000456204	0	0	0	3.94e-05	1.06e-05	9.13e-05	0	3.4e-05	0.000471698	0	0	0	0	0	0	0	0	0	0	0	0	0	0	0
subset:10054	Hypericum 111	0	0	0	0	0	0	0	0	0	0	0	0	0	0	0	0	0	3.21e-05	0.00018338	0.000175649	9.16e-05	4.94e-05	0	0	4.47e-05	3.27e-05	0.000128938	6.24e-05	7.62e-05	0.000124424	0.0011219	0.00164961	0.00142705	0.000245724	0.000894019	0.00144598	0.00274066	0.00253869	0.00467474	0.00319155	0.00251048	0.000247805	0.00108184	0.00218645	0.000517409	0.0053215	0	0.0671698
subset:10065	Myrtoideae	0	0	0.242376	0.81228	0	0	0	0	0	0	0	0	0	0	0	0	0	0	0	0	0	0	0	0	0	0	0	0	0	0	0	0	0	0	0	0	0	0	0	0	0	0	0	0	0	0	0	0
subset:10614	Asteraceae 211	0	0	0	0	0	0	0	0	0	0	0	0	0	0	0	0	0.0124371	0.0131539	0.00834761	0.00671461	0.00455922	0.0173675	0.00157175	0.0039581	0.0056928	0.0161581	0.00600183	0.00507633	0.0154251	0.0156975	0.0030705	0.00148465	0.000952903	0.00607749	0.00308095	0.00318451	0.00137621	0.00205293	0.00116402	0.0022718	0.0022641	0.00365934	0.00491693	0.000489419	0.000565011	0.001103	0	0.00286097
subset:10632	Bryaceae 1	0	0	0	0	0	0	0	0	0	0	0	0	0	0	0	0	0	7.9e-06	0	2.72e-05	0	0	0	0.000285128	0	0	4.36e-05	0	1.06e-05	0	0	0	0	0	0	0	0	0	0	0	0	0	0	0	2.7e-05	0	0	0.000796575
subset:10645	Asteraceae 18	0	0	0	0	0	0	0	0	0	0	0	0	0	0	0	0	0	0	0	0	0	0	0	0	0	0	0	0	0	0	0	0	0	0	0	0	0	0	0	0	0	0	0	0	0	0	0	0
subset:10700	Melampyrum sylvaticum	0	0	0	0	0	0	0	0	0	0	0	0	0	0	0	0	0.000201259	0	0	0	0	0	0	0	0	0	0	0	1.06e-05	9.13e-05	0	4.53e-05	0.000193899	0	0	0	0	0	5.86e-05	0	0	0	0	0	0	0	0	0.00241537
subset:10784	Tetraphis pellucida	0	0	0	0	0	0	0	0	0	0	0	0	0	0	0	0	0	0	0	0	0	0	0	0	0	0	0	0	0	0	0	0	0	7.6e-05	0	0	0	0	0	0	0	0	0	0	0	0	0	0
subset:10813	Equisetum 2	0	0	0	0	0	0	0	0	0	0	0	0	0	0	0	0	0	0	0	0	0	0	0	0	0	5.65e-05	0	0	0	0	0	0	0	0	0	0	0	0	0	0.000198844	0	0	0	0	0	0	0	0
subset:10817	Lonicera alpigena	0	0	0	0	0	0	0	0	0	0	0	0	0	0	0	0	0	0	0	0	0	0	0	0	0	0	0	0	0	0	0	0	0	0	0	8.06e-05	0	0	0.000118503	0	0	4.06e-05	0	5.14e-05	9.86e-05	0.00123424	0	0
subset:10917	Nannochloropsis granulata	0	0	0	0	0	0	0	0	0	0	0	0	0	0	0	0	0.00710675	0	0	0.000982699	0.000537076	0.00644427	0.0311487	0.00148241	0.0160017	0	0	0	0	0	0	0	0	0	0	0	0	5.42e-05	1.97e-05	0	0	0.000340106	0.000762195	0	0	0	0	0
subset:10970	Oreoherzogia pumila	0	0	0	0	0	0	0	0	0	0	0	0	0	0	0	0	0.000101119	3.69e-05	0	0	0	0	0	0.000354394	0	0	0	0	0	0	0	0	0	0	0	0	0	0	0	0	0	0	0	0	0	0	0	0
subset:11011	Musa ornata	0	0	0	0	0	0	0	0	0.00708419	0	0	0	0	0	0	0	0	0	0	0	0	0	0	0	0	0	0	0	0	0	0	0	0	0	0	0	0	0	0	0	0	0	0	0	0	0	0	0
subset:11020	Daphne mezereum	0	0	0	0	0	0	0	0	0	0	0	0	0	0	0	0	0	5.9e-05	0	0	4.87e-05	0	0	0	0	0	0	0	0	0	0	4.94e-05	0	0	0	0	0	0	0	0	0	0	0	0	0	0	0	0
subset:11155	Castanea sativa	0	0	0	0	0	0	0	0	0	0	0	0	0	0	0	0	0	0	0	0.000815814	0	0	0	0.000171077	0	0	0	0	0	0	0	1.62e-05	0	0	0	0	0	0	0	0	0	0	0	0	0	0	0	0
subset:11189	Myrtaceae	0	0	9.03e-05	0.000570471	0	0	0	0	0	0	0	0	0	0	0	0	0	0	0	0	0	0	0	0	0	0	0	0	0	0	0	0	0	0	0	0	0	0	0	0	0	0	0	0	0	0	0	0
subset:11240	Oenothera rosea	0	0	0	0	0	0	0	0	0	0	0	0	0	0	0	0	0	0	0	0	0	0	0	0	0	0	0	0	0	0	0	0	0	0	0	0	0	0	0	0	0	0	0	0	0	0	0	0
subset:11296	Senecioneae	0	0	0	0	0	0	0	0	0	0	0	0	0	0	0	0	0	0	0	0	0	0	0	0	0	0	0	0	0	0	0	0	0	0	0	0	0	0	0	0	0	0	0	0	0	0	0	0
subset:11299	Teucrium montanum	0	0	0	0	0	0	0	0	0	0	0	0	0	0	0	0	0	0	0	0	0	0	0	0	0	0	0	0	0	0	0	0	0	0	0	0	0	0	0	0	0	0	0	0	0	0	0	0
subset:11335	Closterium baillyanum	0	0	0	0	0	0	0	0	0	0	0	0	0	0	0	0	0.000515677	0	0	0	0.000235479	0	0	0	0.014646	0	0	7.36e-06	0	0.000362718	0	0.000124042	0	5.41e-05	0	0	0	0	0	0.000358275	0	0	0	0	0	0	0	0
subset:1134	Epilobium	0	0	0	0	0	0	0	0	0	0	0	0	0	0	0	0	0	0	0	0	0	0	0	0	0	0	0	0	0	0	0	0	0	0	0	0	0	0	0	0	0	0	0	0	0	0	0	0
subset:11368	Orobanche 2	0	0	0	0	0	0	0	0	0	0	0	0	0	0	0	0	0	0	0	0	0	0	0	0	0	0	0	0	0	0	0	0	0	0	0	0	0	0	0	0	0	0	0	0	0	0	0	0
subset:11513	Astragalus 111	0	0	0	0	0	0	0	0	0	0	0	0	0	0	0	0	0	0	0	0.000506403	0	0	0	0	0	0	1.37e-05	0.000104743	3.24e-05	0	0	5.71e-05	0.000174346	0	0	0.000170368	0	0.000186197	5.9e-05	0.00021512	0	0	0	0	0	0	0	0.000280576
subset:11639	Luzula 1	0	0	0	0	0	0	0	0	0	0	0	0	0	0	0	0	0	2.95e-05	0	0.00012986	0.000274012	0	0	0.000708789	0	0	8.23e-06	3.03e-05	3.95e-05	0.00029321	4.01e-05	0.000387556	0.000280989	0.00093345	0	0.000492172	0	0.000670139	0.000844878	0.000472442	0	0	0	0	0	0	0	0.000943208
subset:11684	Pedicularis verticillata 111	0	0	0	0	0	0	0	0	0	0	0	0	0	0	0	0	0.00221564	0.00503869	0.0012392	0.000547874	0.00190501	0.00185727	0.00663131	0.000946756	4.47e-05	1.96e-05	0.000251406	0.000395141	0.00141361	0.000210061	0.000800726	0.000158394	0.000227866	0.000377533	0.00164701	0.00018586	0.000180951	4.07e-05	5.05e-05	0.000197328	0	0.000486516	0.000766751	3.02e-05	0	0.00113627	0	0.000164082
subset:11692	Gymnadenia conopsea 111	0	0	0	0	0	0	0	0	0	0	0	0	0	0	0	0	0	0	0	0	0	0	0	0	0	0	0	0	0	0	0	0	0	0	0	0	0	0	0	0	0	0	0	0	0	0	0	0
subset:11933	Musaceae	0	0	0	0	0	0.125	0	0	0.0697125	0	0	0	0	0	0	0	6.74e-05	0	0	0	0	0	0	0	0	0	0	0	0	0	0	0	0	0	0	0	0	0	0	0	0	0	0	0	0	0	0	0
subset:11967	Caltha palustris	0	0	0	0	0	0	0	0	0	0	0	0	0	0	0	0	0.0359457	0.0163529	0.063487	0.054915	0.072897	0.0199035	0.0205713	0.00968462	0.0370852	0.0138806	0.00398146	0.00188975	0.00491136	0.032059	0.0205116	0.0220268	0.0248714	0.0135681	0.0350359	0.0167475	0.0225368	0.055079	0.0258583	0.060594	0.0344182	0.0240367	0.0231092	0.0331358	0.00734188	0.0400922	0	0.0116546
subset:12166	Gentianopsis ciliata	0	0	0	0	0	0	0	0	0	0	0	0	0	0	0	0	0	1.84e-05	0	0	0	0.000120087	0	0	0	5.24e-05	7.69e-05	3.01e-05	0	0	0	0	0	0	0.000102369	0.000254582	0	0	0	0	0	0	0	0	0	0	0	1.48e-05
subset:12237	Stellaria nemorum	0	0	0	0	0	0	0	0	0	0	0	0	0	0	0	0	0	0	0	0	0	2.66e-05	0	0	0	0	0	0	0	0	0	0	0	0	0	0	0	0	0	0	0	0	0	0.000132165	0	0	0	0
subset:12241	Apioideae 3	0	0	0	0	0	0	0	0	0	0	0	0	0	0	0	0	0	0	0	0	0	0	0	0	0	0	0	0	0	0	0	0	0	1.39e-05	0	0	0	0	0	0	0	0	0	8.06e-05	0	0	0	0
subset:12273	Solanaceae	0	0	0	0	0	0	0	0.125	0	0	0	0	0	0	0	0	0	0	0	0	0.000258799	0	0	0	0	0	0	0	0	0	0	0	5.53e-05	0	0	0	0	0	0	0	0	0	0	0	0	0	0	0
subset:12386	Pinguicula alpina	0	0	0	0	0	0	0	0	0	0	0	0	0	0	0	0	0.00014637	0	0	0	0	0	0	0	0	0	0	0	0	0	0	0	0	0	0	0	0	0	0	0	0	0	0	0	0	0	0	0
subset:12442	Apioideae 2	0	0	0	0	0	0	0	0	0	0	0	0	0	0	0	0	0	0	0	0	0	0	0	0	0	0	0	0	0	0	0	5.05e-05	0	0	0	0	0	0	0	0	0	0	0	0	0	0	0	0
subset:12467	Leontodon hispidus 111	0	0	0	0	0	0	0	0	0	0	0	0	0	0	0	0	0.093879	0.0840247	0.0192153	0.00733556	0.0180068	0.0345642	0.0193236	0.00706368	0.016079	0.0691076	0.0164457	0.00457896	0.0302194	0.0132425	0.0317861	0.0178558	0.0150502	0.0108912	0.0126771	0.011416	0.00506609	0.00844856	0.00430415	0.00347773	0.00658386	0.00699109	0.0132921	0.00715209	0.00239199	0.00366862	0	0.00630993
subset:12582	Avenula pubescens	0	0	0	0	0	0	0	0	0	0	0	0	0	0	0	0	0	0	0	0	0	0	0	0.000148898	0	0	0	0	1.06e-05	0	0.000200129	0.000257031	0	2.31e-05	0	3.13e-05	0	0	0	0	0	0	0	0	0	0	0	0
subset:13070	Primula farinosa	0	0	0	0	0	0	0	0	0	0	0	0	0	0	0	0	0.000252798	2.47e-05	0.00234635	4.08e-05	0.00130144	0.0003457	0.00281788	0	0.00144612	0.000416078	0.000257106	0.000191913	0.000205288	0.000855795	0.000263469	1.23e-05	0.000142324	0.000102539	0	0	0	0	0	0	0	0	0	0	0	0	0	0
subset:13106	Saxifraga rotundifolia	0	0	0	0	0	0	0	0	0	0	0	0	0	0	0	0	0	2.32e-05	0.00018522	0.000267753	1.32e-05	0.000117015	0.00126024	0	0	0	3.73e-05	5.66e-05	4.97e-05	1.73e-05	6.69e-05	0.000627075	0.00098596	5.91e-05	9.23e-05	0.000494311	0.000315514	0.00121768	0.000621534	0.000832401	0	0.000168579	0.00034459	0.000336618	0	0.000326182	0	0.000674491
subset:1316	Sphagnum	0	0	0	0	0	0	0	0	0	0	0	0	0	0	0	0	0	5.29e-05	0	0	5.23e-05	0	0	0	0	4.58e-05	0	0	0	0	0	0	0	0	0	0	0	0	0	0	0	0	0	0	0	0	0	0
subset:13169	Bryaceae 2	0	0	0	0	0	0	0	0	0	0	0	0	0	0	0	0	9.15e-05	2.19e-05	0.000156446	0.000315695	0	0	0	0	3.73e-05	0	8.23e-06	0	0	0.000331126	0	0	4.05e-05	0	0	3.43e-05	0	0	0.000320638	9.8e-06	0	0	0	0	0	0	0	0.000119148
subset:13196	Asterales 6	0	0	0	0	0	0	0	0	0	0	0	0	0	0	0	0	0	0	0	0	0.000103668	0	0	0	0	0	0	0	0	0	0	0	0	0	0	0	0	0	0	0	0	0	0	0	0	0	0	0
subset:13255	Botrychium	0	0	0	0	0	0	0	0	0	0	0	0	0	0	0	0	0.000493421	0	0	0	0	0	0	0.000354394	0	0	0	7.36e-06	4.35e-05	0	0	0.000808202	0.00022427	0.00128986	0.000421443	2.52e-05	0	5.42e-05	0.00252417	0	0	0.000159484	0	0	0	0	0	0.00023323
subset:13425	Triticeae	0	0	0	0.125	0	0	0	0	0	0	0	0	0	0	0	0	0	4.82e-05	0.000843645	0	0.000137363	0	0	0	0	0	0	0	0	0	0	0	0	0	0	0	0	0	0	0	0	0	0	0	0	0	0	0
subset:13517	Asteraceae 16	0	0	0	0	0	0	0	0	0	0	0	0	0	0	0	0	0	0	0	0	0	0	0	0	0.000179662	0	0	0	0	0	0	0	0	0	0	0	0	0	0	0	0	0	0	0	0	0	0	0
subset:13596	Euphrasia 1	0	0	0	0	0	0	0	0	0	0	0	0	0	0	0	0	0.0037131	0.00044371	0.00137039	0.00239211	0.00115521	0.00100404	0.00470491	0.00049606	0.00055849	0.000488559	0.00159306	0.000113425	0.00152082	0.00144111	0.00441246	0.00203339	0.00176598	0.00089238	0.00375653	0.00122934	0.000282298	0	7.73e-05	0.000292482	0	0.000175997	0.000603032	0	0	0	0	0.000170252
subset:13669	Poaceae	0	0	0	0	0	0	0	0	0	0	0	0	0	0	0	0	0.0072982	0.00791943	0.00333359	0.000640116	0.00245929	0.00200147	0.00409148	0.00280603	0.00343011	0.00502073	0.0105104	0.00108955	0.00413824	0.00258906	0.00176631	0.00392974	0.00177632	0.00121618	0.000885901	0.0016362	0.00317104	0.00195997	0.00146086	0.00105129	0	0.000236318	0.00166598	0.00131467	0.000669621	0.00704313	0	0.00410129
subset:13976	Plantago 2	0	0	0	0	0	0	0	0	0	0	0	0	0	0	0	0	0.0366518	0.019283	0.0283404	0.0344652	0.0357736	0.0436444	0.054851	0.0166871	0.0111353	0.00999814	0.0125739	0.00452697	0.0259755	0.010825	0.00218298	0.00229972	0.00424561	0.00362499	0.000878041	0.00195615	0.000827735	0.00183637	0.000903153	0.000757963	0	2.71e-05	0	0.000831518	0.000359253	0.00155714	0	7.23e-05
subset:14039	Anemone narcissiflora	0	0	0	0	0	0	0	0	0	0	0	0	0	0	0	0	0	0	0	0	0	0	0	0	0	8.25e-05	0	0	0	0	0	0	0	0	0	0	0.000106519	0	0	0	0	0	0	0	0	0	0	0.000120586
subset:14162	Crepis paludosa	0	0	0	0	0	0	0	0	0	0	0	0	0	0	0	0	0	0	0	0	0	0	0	0	0	0	0	0	0	0	0	0	4.56e-05	0	0	3.13e-05	0	4.07e-05	3.26e-05	6.58e-05	0	0	0	0	2.7e-05	0	0	0
subset:1420	Hypochaeris maculata	0	0	0	0	0	0	0	0	0	0	0	0	0	0	0	0	0	0	0	0	0	0	0	0	0	0	0	0	0	0	0	0	0	0	0	0	0	0	0	0	0	0	0	0	0	0	0	0
subset:14219	Epilobium 1	0	0	0	0	0	0	0	0	0	0	0	0	0	0	0	0	0	3.97e-05	0.000279898	9.9e-05	5.62e-05	5.19e-05	0	0	6.71e-05	0.000122779	0.000454595	3.78e-05	0.000179419	0.000174047	8.03e-05	0.000703089	0.000432489	0.000410061	0.000450182	0.000524153	0.00080407	0.00312577	0.00180414	0.00353708	0	0	0.000531206	0	0.000258814	0.000665922	0	0.00182598
subset:14341	Brassicaceae	0	0	0	0	0	0	0	0	0	0	0	0	0	0	0	0	0	0	0	0	0	0	0	0	0	0	0	0	0	0	0	0	0	0	0	0	0	0	0	0	0	0	0	0	0	0	0	0
subset:14359	Deschampsia	0	0	0	0	0	0	0	0	0	0	0	0	0	0	0	0	0.000206612	8.29e-05	0	5.25e-05	9.92e-06	0	0	0	0	0	0	0	0	0	0	7.09e-05	3.45e-05	0	0.000222019	4.1e-05	5.29e-05	0.000479609	0	7.89e-05	0	0	0	1.4e-05	0	0	0	5.87e-05
subset:14360	Sempervivum	0	0	0	0	0	0	0	0	0	0	0	0	0	0	0	0	0	0	0	0	0	0	0	0	0	0	0	0	0	0	0	0.000100563	0	1.62e-05	0	0	0	0	0	0	0	0	0	0	0	0	0	0
subset:14361	Carex caryophyllea	0	0	0	0	0	0	0	0	0	0	0	0	0	0	0	0	0	0.000220763	0	0	0	0	0	0	0	0	0.000143375	0	1.06e-05	0	0	0	0	0	0	0	0	0	0	0	0	0	0	0	0	0	0	0
subset:14780	Potamogeton alpinus	0	0	0	0	0	0	0	0	0	0	0	0	0	0	0	0	0.0738597	0.00296254	0.0234866	0.284144	0.0989409	0.000771167	0.134551	0.0161629	0.118685	0.114295	0.0119215	0.00399781	0.0282889	0.277489	0.183021	0.107743	0.150899	0.442912	0.331974	0.231183	0.379894	0.159613	0.206364	0.147397	0.0131211	0.0547321	0.107771	0.149797	0.0193621	0.126585	0.118564	0.0913602
subset:14802	Carex frigida	0	0	0	0	0	0	0	0	0	0	0	0	0	0	0	0	0	2.37e-05	0	0	0	3.97e-05	0	0	0	0	1.59e-05	0	0	0	0	0	0	0	0	0	1.79e-05	0	0	0	0	0	4.24e-05	0	0	0	0	0.00138296
subset:14821	Asterales 2	0	0	0	0	0	0	0	0	0	0	0	0	0	0	0	0	0	0	0	0	0	0	0	0	0	0	0	0	0	0	0	0	0	0	0	0	0.000169991	0	0	0	0	0	0	0	0	0.000721556	0	0
subset:14857	Bartsia alpina	0	0	0	0	0	0	0	0	0	0	0	0	0	0	0	0	0.0153366	0.00329384	0.00677643	0.00375698	0.00289702	0.000903913	0	0.00039482	0.000277157	0.000301799	0.000287104	0.000236944	0.000945962	0.000665342	0.000650636	0.000502096	0.00141041	0.000903848	0.00173748	0.000612813	0.000989417	0.00110637	0.00100041	0.000683667	0	0.000678318	0.00680884	0.000252642	0.000208744	0.00441563	0	0.00545173
subset:14902	Campanula thyrsoides	0	0	0	0	0	0	0	0	0	0	0	0	0	0	0	0	0	0	0	0	0	0	0	0	0	0	0	0	0	0	0	0	0	0	0	0	0	0	0.000117114	0	0	0	0	0	0	0	0	0
subset:14959	Sedum album	0	0	0	0	0	0	0	0	0	0	0	0	0	0	0	0	0	0	0	0	0	0.000117452	0	0	0	0	0	7.4e-06	0	0	0	0	0	0	0	0	0	0	0	0	0	0	0	0	0	0	0	0
subset:15049	Arctostaphylos uva-ursi 2	0	0	0	0	0	0	0	0	0	0	0	0	0	0	0	0	5.06e-05	0.000142454	0	0.000544502	0.000237211	0.000219368	0	0	8.2e-05	1.96e-05	9.03e-05	7.36e-06	3.73e-05	6.9e-05	4.01e-05	0.00044432	0.000663698	0.000349503	0.000964706	0.00027799	0.000129786	0.00058823	0.000350354	0.000132038	0	0	0.000518225	1.4e-05	3.72e-05	0	0	8.26e-05
subset:1517	Silene	0	0	0	0	0	0	0	0	0	0	0	0	0	0	0	0	0	0	0	0	0	0	0	0	0	0	0	0	0	0	0	0	0	0	0	0	0	0.000110489	0	0	0	0	0	4.28e-05	0	0	0	0.00019023
subset:15379	Primula 3	0	0	0	0	0	0	0	0	0	0	0	0	0	0	0	0	0	5.51e-05	0	0	0	0.000186033	0	7.44e-05	7.45e-05	5.89e-05	1.1e-05	1.5e-05	0	0	4.01e-05	0	0	2.1e-05	0	2.08e-05	0	0	9.02e-05	0	0	0	0	0	0	0	0	6.41e-05
subset:1539	Meum athamanticum 111	0	0	0	0	0	0	0	0	0	0	0	0	0	0	0	0	0.00173332	0.0013976	0.000566454	0.00360165	0.00588863	0.000173087	0.00957088	0.000637073	0.00197568	0.00120372	0.00134804	0.000345491	0.000960889	0.00171749	0.00166036	0.00378921	0.0080028	0.00197675	0.00140998	0.00360677	0.0030849	0.0142233	0.00872218	0.0110856	0.0197246	0.00553748	0.00815248	0.00310102	0.00175385	0.00841837	0	0.11904
subset:15393	Dryas octopetala	0	0	0	0	0	0	0	0	0	0	0	0	0	0	0	0	0.00115282	0.00107027	0.00310565	0.00232036	0.0019209	0.0021494	0.00246723	0.000127627	0.000948241	0.000610319	0.000809929	0.000341147	0.000896555	0.00318774	0.00114036	2.16e-05	0.000323001	0.00258535	0.00201178	0.00237016	0.000534316	0.000360409	0.000197612	0.000226027	0	0.000109662	0.00140088	0.000244085	0	0.00291172	0	0.00166303
subset:15425	Linum catharticum	0	0	0	0	0	0	0	0	0	0	0	0	0	0	0	0	0.000940859	0.00038105	0.000547559	0.000383398	0.00309293	0.000599206	0.000691563	0	0.000803409	0.000440123	0.000241286	0.000159354	0.00022357	0	0.000653154	0.000176227	0	1.85e-05	0	0	0.000138715	0	0	0	0	0	0	0	0	0	0	0
subset:15515	Oenothera 111	0	0	0	0	0	0	0	0	0	0	0	0	0	0	0	0	0	0	0	0	0	0	0	0	0	0	0	0	0	0	0	0	0	0	0	0	0	0	0	0	0	0	0	0	0	0	0	0
subset:1552	Myosotis arvensis	0	0	0	0	0	0	0	0	0	0	0	0	0	0	0	0	0	0	0	0.000855568	0	0	0.00164984	0.00271777	0.00417545	0.000399511	4.62e-05	0.000123541	0.000389651	0.00050161	0.00102049	0.0112052	0.0126111	0.00327436	0.00178879	0.00322752	0.0046687	0.00853196	0.00647243	0.0114392	0.00243944	0.0040902	0.0092319	0.0067906	0.00560134	0.0142121	0	0.00313211
subset:15767	Pimpinella	0	0	0	0	0	0	0	0	0	0	0	0	0	0	0	0	0	3.71e-05	0	0	0	0	0	0.000156799	0.000299513	0.00085138	0.000948268	0.00105248	0.00165807	0.00038129	0.00526469	0.009562	0.00381452	0.00201086	0.00132926	0.00429537	0.00236566	0.00558226	0.00234058	0.00322603	0.00823411	0.00749746	0.00527021	0.000306462	0.000311979	0.0045389	0	0.000850744
subset:15855	Phyteuma	0	0	0	0	0	0	0	0	0	0	0	0	0	0	0	0	0	0	0	0	0	0	0	0	0	0	0	0	0	0	0	0	0	0	0	9.05e-05	0.000107425	0	4.44e-05	0.000195209	0	0	0	7.7e-05	0	0	0	0.000677435
subset:15902	Saxifraga paniculata	0	0	0	0	0	0	0	0	0	0	0	0	0	0	0	0	0	4.07e-05	5.48e-05	0.000123036	0.000153121	5.56e-05	0	0	0	0	4.23e-05	7.4e-06	9.89e-05	9.61e-05	9.01e-05	0	0	2.31e-05	3.99e-05	3.13e-05	0	0	5.41e-05	9.8e-06	0	0	0	0	0	0	0	7.33e-05
subset:16132	Festuca pratensis	0	0	0	0	0	0	0	0	0	0	0	0	0	0	0	0	0.00038526	0.000459534	7.54e-05	8e-05	0.00010723	0.000160226	0	9.41e-05	0	0.000290591	0.000595441	9.04e-05	8.08e-05	3.48e-05	0	0.000155362	3.95e-05	4.74e-05	0	7.27e-05	0.000121166	0	3.26e-05	0	0	0	0	5.04e-05	0	0.00050527	0	3e-05
subset:16144	Viola biflora 111	0	0	0	0	0	0	0	0	0	0	0	0	0	0	0	0	0	0	0.000279642	0	0	0	0	0	2.24e-05	0	8.07e-05	0	7.53e-05	7.44e-05	0	0.000111667	4.14e-05	0	0	0.00013991	6.57e-05	0	0	4.07e-05	0	0	0	3.68e-05	7.17e-06	0	0	0.000890066
subset:16295	Melica nutans	0	0	0	0	0	0	0	0	0	0	0	0	0	0	0	0	0	0	0	0	0	0	0	0	0	0	0	0	0	0	0	0	0	0	0	0	0	0	0	0	0	0	0	0	0	0	0	0
subset:16301	Potamogeton	0	0	0	0	0	0	0	0	0	0	0	0	0	0	0	0	0	0	0	0.000206764	0.00016471	0	0	0	2.24e-05	2.62e-05	0	0	0	0.000700735	0.000726846	0.00789928	0.0085597	0.00652416	0.0108564	0.0151773	0.00552131	0.0456891	0.0130958	0.0200639	0.000486381	0.00157893	0.00942133	0.000609156	0.000623508	0.00600935	0.0216546	0.0024458
subset:16367	Lathyrus pratensis	0	0	0	0	0	0	0	0	0	0	0	0	0	0	0	0	0	0	0	0	0	0	0	0	0	0	0	0	0	0	0	0	0	2.7e-05	0	0	0	0	0.000104036	0	0	4.06e-05	0	0	9.99e-05	0	0	7.3e-05
subset:16477	Asteraceae 6	0	0	0	0	0	0	0	0	0	0	0	0	0	0	0	0	0.0100484	0.0218384	0.0185048	0.00880393	0.0096086	0.0181725	0.00531667	0.00646897	0.00829024	0.0252763	0.0182404	0.003581	0.0203779	0.00782143	0.0283218	0.00413033	0.00396863	0.00461505	0.00180473	0.00249856	0.000612473	0.00247849	0.00152142	0.00115502	0	0.00323556	0.000151302	0.000476883	0.000393618	0.000927361	0	0.00179842
subset:16516	North American clade	0	0	0	0	0	0	0	0	0	0	0	0	0	0	0	0	0	0.000165898	0	2.26e-05	0.000104657	0.000401516	0	0.000194932	0	0	4.36e-05	1.97e-05	0.000231551	0	0	0.000328123	0.000725662	0.00178604	0	0.000488288	0.000474827	0.000552904	0.00145416	0.00173478	0.000187876	0	0.000593105	0.000907089	0	0	0	0.0014063
subset:1658	Clinopodium alpinum	0	0	0	0	0	0	0	0	0	0	0	0	0	0	0	0	0	0	0	0	0	0	0	0	0	0	0	0	0	0	0	0	0	0	0	0	0	0	0	0	0	0	0	0	0	0	0	0
subset:16587	Epilobium 2	0	0	0	0	0	0	0	0	0	0	0	0	0	0	0	0	0	0	0	0.000223047	0	0	0	0	0	0	2.97e-05	1.23e-05	0	0	0	0	7.59e-05	1.85e-05	9.57e-05	6.06e-05	0	0.000143513	6.32e-05	0	0	0	0	0	0	0	0	0
subset:16604	Agrostis	0	0	0	0	0	0	0	0	0	0	0	0	0	0	0	0	0.000591768	0.000760147	0	0.000517391	0.00104398	0	0	0.000684559	0.000514633	0.00268001	0.00297516	9.45e-05	0.000107747	0.000181828	0	2.46e-05	7.59e-05	0.000137278	0	0	0	0	0	0	0	0	0	0	0	0	0	0
subset:16665	Erinus alpinus	0	0	0	0	0	0	0	0	0	0	0	0	0	0	0	0	0	0.000130812	0	0	0.000481792	0.000190488	0	0.000587459	0.000356227	0.000225467	0.000951103	0.000827835	0.000468641	0.000870462	4.01e-05	2.05e-05	9.42e-05	0.000121842	0	0	0	0	0	0	0	0	0	0	0	0	0	0
subset:16674	Asteraceae 13	0	0	0	0	0	0	0	0	0	0	0	0	0	0	0	0	0	0	0	9.74e-05	0	0	0	0	0	0	0	0	0	0	0	0	0	0	0	0	0	0	0	0	0	0	0	0	0	0	0	0
subset:16726	Fabeae 111	0	0	0	0	0	0	0	0	0	0	0	0	0	0	0	0	0	0	0	0	0	0	0.000905797	8.51e-05	0.00107775	0.000549044	0.00260166	0.000365941	0	0	0	0	0	7.81e-05	0	0	0	0	0	0	0	0	0	0	0	0	0	0
subset:16755	Cerastium cerastoides	0	0	0	0	0	0	0	0	0	0	0	0	0	0	0	0	0	0	0	9.7e-05	0	0.000186125	0	0	0	0	0	1.5e-05	0	0	0	0	0	0	0	0	0	0	0	0	0	0	0	0	0	0	0	0
subset:16768	Carex 1	0	0	0	0	0	0	0	0	0	0	0	0	0	0	0	0	0.000352982	0.000809712	0.000301216	0.000116106	0	0.000165735	0.000168691	0.000334225	0.000399193	4.24e-05	0.000115121	9.95e-05	0.000147895	0	0.000337495	2.16e-05	2.53e-05	0	0	0.000112266	0	0	0	0	0	0	1.82e-05	0	0	0.000461282	0	1.99e-05
subset:16812	Hippophae rhamnoides	0	0	0	0	0	0	0	0	0	0	0	0	0	0	0	0	0	0	0	0	0	0	0	0	0	0	1.98e-05	9.87e-06	0	0	0	0	0	0	0	0	0	0	0	0	0	0	0	0	0	0	0	0
subset:16991	Gentianella campestris	0	0	0	0	0	0	0	0	0	0	0	0	0	0	0	0	8.43e-05	5.16e-05	0.000444559	0	0	0	0	0	0	3.27e-05	0.000933771	5.2e-05	2.44e-05	0	0	3.4e-05	1.52e-05	0.000223982	0	0	0	0	1.48e-05	0	0	0	0	0	4.36e-05	0	0	0
subset:17039	Parentucellia latifolia	0	0	0	0	0	0	0	0	0	0	0	0	0	0	0	0	0	0	0	0	0	0	0	0	0	0	0	0	0	0	0	0	0	0	2.51e-05	0	0	0	0	0	0	0	0	0	3.68e-05	0	0	0
subset:17041	Polygonum viviparum	0	0	0	0	0	0	0	0	0	0	0	0	0	0	0	0	0.0230396	0.0134065	0.036734	0.0452737	0.0418862	0.0250777	0.0340405	0.00735198	0.0186864	0.00747135	0.00572141	0.00347022	0.00905785	0.00947288	0.00379217	0.0100237	0.00727264	0.00744485	0.00353061	0.007378	0.00429901	0.00292273	0.00315607	0.00287068	0	0.000999035	0.00109804	0.000566239	0.00213472	0.0043534	0	0.00292536
subset:17262	Asteraceae 14	0	0	0	0	0	0	0	0	0	0	0	0	0	0	0	0	0	0	0	0	0	0	0	0	0	0	3.96e-05	0	0	0	4.01e-05	0	0	0	0	0	0	0	0	0	0	0	0	0	0	0	0	0
subset:17331	Lilium martagon	0	0	0	0	0	0	0	0	0	0	0	0	0	0	0	0	0	0	0	0	0	0	0	0	0	0	0	0	0	0	0	0	0	0	0	0	0	0	0	0	0	0	0	0	0	0	0	0
subset:17377	Abies alba	0	0	0	0	0	0	0	0	0	0	0	0	0	0	0	0	0.0001693	0	0	0	0	0	0.000748267	0	0	0	0	3.03e-05	0	0	0	5.23e-05	0.000216556	7.78e-05	8.27e-05	0.00016302	0.000106598	0	0	0	0.00159033	0	0	3.68e-05	8.34e-05	0	0	7.91e-05
subset:17431	Saxifraga 211	0	0	0	0	0	0	0	0	0	0	0	0	0	0	0	0	0	0.000198814	0	0	0.000151753	0.000430133	0.000583917	0	0	1.96e-05	6.76e-05	0.000125026	1.42e-05	0.000120738	5.35e-05	2.84e-05	0	0	0.000166358	0	0	0	0	0	0	2.71e-05	3.03e-05	0	0	5.53e-05	0	1.8e-05
subset:17542	Galium	0	0	0	0	0	0	0	0	0	0	0	0	0	0	0	0	0.00286443	0.00236372	0.00376143	0.00132115	0.00749751	0.0122523	0.0127277	0.00815088	0.0102835	0.00252159	0.00345118	0.00464657	0.00471066	0.00103286	0.00152226	0.00112121	0.000457536	0.000266661	0.00102991	0.000158362	0.000653208	0.000205931	0	8.31e-05	0	0.00146577	0.000856815	0.000120861	8.19e-05	0.00210836	0	0.000151101
subset:17624	Veronica	0	0	0	0	0	0	0	0	0	0	0	0	0	0	0	0	0.00152534	0.000217318	0.00422836	0	0.00116739	0.00195544	0.016658	0.0129338	0.00102306	0.00299528	0.0151768	0.00238075	0.0114467	0.00672054	0.00921248	0.0580809	0.0265725	0.00313127	0.00637555	0.00532275	0.0111536	0.00266452	0.00525164	0.0034917	0	0.00582949	0.00142922	0.00436745	0.00316934	0	0	0.000512912
subset:17662	Amblystegiaceae	0	0	0	0	0	0	0	0	0	0	0	0	0	0	0	0	0	0	0	0	0	0	0	0	0	0	0	0	0	0	0	0	0	0	0	0	0	0	0	0	0	0	0	0	0	0	0	0
subset:17765	Rorippa	0	0	0	0	0	0	0	0	0	0	0	0	0	0	0	0	0	0	0	0	0	0	0	0	0	0	0	0	0	0	0	0	0	0	0	0.000111742	0	0	8.9e-05	0.000334835	0	0	0	0	0	0	0	0
subset:17933	Crepis rhaetica	0	0	0	0	0	0	0	0	0	0	0	0	0	0	0	0	0	0	0	0	0	0	0	0	0	0	0	0	0	5.89e-05	0.000183187	0	0	0	0.000140333	0	0	0	0	6.58e-05	0	0	0	0	0	0.00105259	0	0
subset:17936	Anthemideae	0	0	0	0	0	0	0	0	0	0	0	0	0	0	0	0	0	0	0	0	0	0	0	0	0	0	0	0	0	0	0	0	0	0	0	0	0	0	0	0	0	0	0	0	0	0	0	0
subset:17951	Crepis biennis	0	0	0	0	0	0	0	0	0	0	0	0	0	0	0	0	0	0	0	0	0	0	0	0	0	0	0	0	0	3.48e-05	0	0	0	0	0	0	0	0	0	0	0	0	0	0	0	0	0	0
subset:17953	Moehringia muscosa	0	0	0	0	0	0	0	0	0	0	0	0	0	0	0	0	0	0	0	0	0	0	0	0	0	0	0	0	0	0	0	0	0	0	0	0	0	0	0	0	0	0	0	0	0	0	0	0
subset:18039	Eryngium	0	0	0	0	0	0	0	0	0	0	0	0	0	0	0	0	0	1.99e-05	0	0	0	0	0	0	0	0	2.38e-05	0	0	0	0	0	0	0	0	0	0	0	0	0	0	0	0	0	0	0	0	0
subset:18106	Lysimachia nemorum	0	0	0	0	0	0	0	0	0	0	0	0	0	0	0	0	0	0	0	0	0	0	0	0.000331698	0	5.65e-05	0	7.4e-06	0	0	0	0	0	0	3.15e-05	0	0	0	0	0	0	0	0	0	0	0	0	0
subset:18205	Ajuga	0	0	0	0	0	0	0	0	0	0	0	0	0	0	0	0	0.00277473	0.00561525	0.000629473	0	0.00052067	0.0048913	0	0.0072136	0.00156168	0.00465416	0.00496477	0.00408984	0.0125249	0.00162115	0.00859073	0.0227517	0.0192635	0.00662868	0.0274788	0.00617385	0.00765682	0.00253441	0.00249171	0.00163517	0	0.0016408	0.000857295	0.00790839	0.000216408	0.00192535	0	0.000859848
subset:18237	Lotus	0	0	0	0	0	0	0	0	0	0	0	0	0	0	0	0	0.00915339	0.00634721	0.0119131	0.0109692	0.00821933	0.00957367	0.0225933	0.00699504	0.00703461	0.00625384	0.00284837	0.00134476	0.00149457	0.0027227	0.00127429	0.0101655	0.00205388	0.00310024	0.00285185	0.00303632	0.00138267	0.000758103	0.000596553	0.000866797	0	0.000528173	0.00126028	0.000331634	8.01e-05	0	0	0.000260033
subset:18287	Hedysarum hedysaroides 111	0	0	0	0	0	0	0	0	0	0	0	0	0	0	0	0	0.00291793	0.00371273	0.00712223	0.00250473	0.00175059	0.00170308	0.00246892	0.00263122	0.00180945	0.00052759	0.000835655	0.000497935	0.000607747	0.00167496	0.000796438	0.00318152	0.00233033	0.00105365	0.0013112	0.00927619	0.00418988	0.00764215	0.00291704	0.00373246	0.00254453	0.000653422	0.00374247	0.000152627	0.000366956	0.00340757	0	0.000713793
subset:18362	Saxifraga exarata	0	0	0	0	0	0	0	0	0	0	0	0	0	0	0	0	0	0	0	0	0	0	0	0	0	0	0	0	0	1.39e-05	0	0	0	0	0	0	0	0	0	0	0	0	0	0	0	0	0	9e-06
subset:18488	Androsace chamaejasme	0	0	0	0	0	0	0	0	0	0	0	0	0	0	0	0	0	0	0	0	0	0	0	0	0	0	5.78e-05	1.47e-05	0	1.39e-05	0	0	0	0	0	0	0	0	0	0	0	0	0	0	0	0	0	0
subset:18537	Cosmarium botrytis	0	0	0	0	0	0	0	0	0	0	0	0	0	0	0	0	0	5.35e-05	0.0010329	0	0.0010302	0	0	0	0.00147114	0	0	0	0	0	0	0	0	0	0	0	0	0	0	0	0	0	0	0	0	0	0	0
subset:18563	Ranunculus 2111	0	0	0	0	0	0	0	0	0	0	0	0	0	0	0	0	0.00439242	0.00329726	0.00889109	0.00502051	0.013598	0.0028195	0.00799738	0.000322181	0.00406088	0.00361296	0.00158398	0.000530883	0.00222828	0.00418735	0.00813876	0.0146729	0.0127193	0.01342	0.00534472	0.0102215	0.0111233	0.0253852	0.0140287	0.0286042	0.0188164	0.0170154	0.00629424	0.0135627	0.00198765	0.0200876	0	0.0202438
subset:18929	Asteraceae 411	0	0	0	0	0	0	0	0	0	0	0	0	0	0	0	0	0.0716833	0.0346794	0.0278211	0.00761596	0.0132988	0.0357923	0.00885492	0.00568409	0.00616042	0.00972357	0.00299463	0.00423292	0.00736036	0.00955807	0.0329774	0.0390927	0.014379	0.0171311	0.00869229	0.00903377	0.0163166	0.0202271	0.0208227	0.01567	0.0244086	0.0362676	0.0704067	0.00518194	0.00721922	0.0350685	0	0.0268253
subset:19238	Saxifraga rosacea	0	0	0	0	0	0	0	0	0	0	0	0	0	0	0	0	0	0	0	1.8e-05	0	0	0	0	0	0	0	0	0	0	0	0	0	0	0	1.61e-05	0	0	0	0	0	0	0	0	0	0	0	0
subset:19257	Bupleurum stellatum	0	0	0	0	0	0	0	0	0	0	0	0	0	0	0	0	0	0	0	0	0	0	0	0	0	0	0	0	0	0	0	0	3.95e-05	0	0	0	0	0	0	0	0	0	0	0	0	0	0	0
subset:19302	Poa	0	0	0	0	0	0	0	0	0	0	0	0	0	0	0	0	0	0	0	0	0	0	0	0	0	0	0	0	0	0	0	0	2.37e-05	0	0	0	2.49e-05	0	0	0	0	0	0	5.99e-05	0	0	0	0
subset:19506	Gypsophila repens	0	0	0	0	0	0	0	0	0	0	0	0	0	0	0	0	0	1.32e-05	0	0	0	0	0	0	0	0	0	0	0	0	0	0	0	0	3.48e-05	0	0	0	0	0	0	0	0	0	0	0	0	0
subset:19724	Ranunculus 1	0	0	0	0	0	0	0	0	0	0	0	0	0	0	0	0	0.0138924	0.00292749	0.0140498	0.0383673	0.0573574	0.000395698	0.00299895	0.00234719	0.0076295	0.0201343	0.0005026	0.000196453	0.000690528	0.0162308	0.0247941	0.0129171	0.0334071	0.0306318	0.0663592	0.124566	0.0568619	0.038972	0.0270389	0.0142198	0.00459627	0.00270302	0.0156111	0.0295658	0.00234677	0.00339646	0	0.00399316
subset:19727	Arctostaphylos uva-ursi 111	0	0	0	0	0	0	0	0	0	0	0	0	0	0	0	0	0	0.000233701	0	0.000695263	9.16e-05	0.000326691	0	0.000334225	0	4.58e-05	0.000124919	0.000113597	9.62e-05	7.59e-05	6.69e-05	0.000457765	0.000701824	0.00036117	0.00179694	0.000562967	0.000385225	0.000367652	0.000593331	0.000176627	0	2.84e-05	5.87e-05	2.8e-05	4.14e-05	0	0	7.64e-05
subset:19736	Primula 1	0	0	0	0	0	0	0	0	0	0	0	0	0	0	0	0	0.000109778	0	0	0.00066572	0.000476438	0.000986622	0.000691563	0	0	0.000278429	0.000191506	6.54e-05	7.56e-05	2.77e-05	0.00109747	0.00259973	0.00434215	0.00116603	8.27e-05	0.00534087	0.00153883	0.00620828	0.00297471	0.0034741	0.00365018	0.000155923	0	0.0017313	0.000219496	0	0	0.00473782
subset:19747	Gentiana 2	0	0	0	0	0	0	0	0	0	0	0	0	0	0	0	0	0	0.000278099	0	0.000580921	0.000220765	0.000216963	0	0	0.000640807	0.000344451	0.00175836	0.000691252	0.000475056	5.14e-05	0.000103482	0.000163374	5.53e-05	0	9.79e-05	0	0.000104578	0	2.47e-05	0	0	0	0	0	0	0	0	0.000139206
subset:19778	Achillea atrata	0	0	0	0	0	0	0	0	0	0	0	0	0	0	0	0	0	0	0.000989954	0.00175365	0.00141807	0	0	0.000127627	0.000197239	0.000110011	0	0	0	0	0	0	3.95e-05	0	0	0	0	4.07e-05	3.45e-05	0	0	0	0.00034459	9.49e-05	1.24e-05	0.000644441	0	0.0028254
subset:19924	Tozzia alpina	0	0	0	0	0	0	0	0	0	0	0	0	0	0	0	0	0	0	0	0	0	0	0	0	0	0	0	0	0	0	0	0	0	3.24e-05	0	0	0	0.000892413	0.00119078	0.00374622	0	0.00187803	0.00421814	0	0.00262056	0	0	0
subset:2000	Rubus	0	0	0	0	0	0	0	0	0	0	0	0	0	0	0	0	0	0	0	0	0.000111643	0	0	0.000228102	0	0	0	0	6.78e-05	0	0	0.00205138	0.000191607	3.01e-05	0.000118483	0.000425963	0.00054286	0.000702958	0.000514847	0.00125253	0	0	0	9.42e-05	4.73e-05	0.00148104	0	0
subset:20083	Ranunculus parviflorus	0	0	0	0	0	0	0	0	0	0	0	0	0	0	0	0	0.000776619	0.00184685	0	0.000616138	0.00103413	0.00139084	0.00188917	0.000773329	0.00111055	0	0.00127127	0.000664686	0.00128717	0.00261328	0.000285864	5.17e-05	0	0.000366694	0	0	0	0	0	0	0	0.000104041	0	0	5.38e-05	0	0	9e-06
subset:20144	Grimmiaceae	0	0	0	0	0	0	0	0	0	0	0	0	0	0	0	0	0	0	0	0	0	3.28e-05	0	0	0	0	0	0	0	0	0	0	0	0	0	0	0	0	0	0	0	0	0	0	0	0	0	0
subset:20257	Maleae 111	0	0	0	0	0	0	0	0	0	0	0	0	0	0	0	0	0	2.11e-05	0	0.00012986	0	0.000107653	0	0	0.000224171	0	0	0	0	4.46e-05	5.35e-05	0.000588782	0.000250913	3.05e-05	0.00115328	0.000323277	0.000240944	0.00172954	0.00142209	0.00141453	0.00396227	0.00402311	0.00168806	0.000582347	0.00227804	0.00767127	0	0.000166377
subset:2031	Potentilla 2111	0	0	0	0	0	0	0	0	0	0	0	0	0	0	0	0	0	0	0	0	0	0	0	0	0	0	0	0	0	0	0.000163549	0.000606938	0.000869415	0	3.54e-05	0.000727032	0.000192259	0	0	0	0	0	0	0	0	0	0	0
subset:20383	Potentilla 111	0	0	0	0	0	0	0	0	0	0	0	0	0	0	0	0	0.000440314	0.000254578	0.000382555	0.0004166	0.000258799	0	0	9.57e-05	4.47e-05	1.96e-05	5.66e-05	0.000107524	5.19e-05	0	6.66e-05	1.23e-05	0.000174705	0.000221999	0.000134048	7.12e-05	0	0.000334937	0.000115179	0.000140146	0	0	0	0	0	0	0	0
subset:20388	Lonicera caerulea	0	0	0	0	0	0	0	0	0	0	0	0	0	0	0	0	0	0	0	0	0	0	0	0	0	0	0	0	0	0	0	0	0	0	0	6.83e-05	0.00095484	0.000667561	0.00010364	0.000411069	0	0.000218625	0	0.00135104	4.51e-05	0.00113601	0	0
subset:20479	Euphorbia sect. Esula	0	0	0	0	0	0	0	0	0	0	0	0	0	0	0	0	0.000225734	0.000693821	0.0045186	0.00199662	0.000705358	0.00097875	0.00494329	0.00194586	0.00273992	0.00249086	0.0050039	0.00113266	0.00141156	0.000403114	5.35e-05	0.000939274	0.000232812	3.05e-05	0.000236967	0.00044301	0.00033299	0	0.00011954	0	0	0	0.000610249	0.000137148	0	0	0	0.000679938
subset:20567	Pritzelago alpina	0	0	0	0	0	0	0	0	0	0	0	0	0	0	0	0	0	0	0	0	0	0	0	0	0	0	0	0	0	0	0	0	0	0	0	0	0	4.07e-05	0	0	0	0	0	0	0	0	0	0
subset:20578	Convolvulus arvensis	0	0	0	0	0	0	0	0	0	0	0	0	0	0	0	0	0	0	0	0	0	0	0	0	0	0	8.23e-06	0	2.93e-05	0	0	4.33e-05	0	1.62e-05	0	0	0	0	0	0	0	0	0	0	0	0	0	0
subset:20594	Apioideae 4	0	0	0	0	0	0	0	0	0	0	0	0	0	0	0	0	0	0	0	0	0	0	0	0	0	0	0	0	0	0	0	0	0	0	0	0	0	0	0	0	0	0	0	0	0	0	0	0
subset:20712	Erica carnea 111	0	0	0	0	0	0	0	0	0	0	0	0	0	0	0	0	0.0134205	0.0107541	0.0151316	0.00396986	0.0105059	0.0215912	0.0151635	0.0209427	0.0139886	0.00609747	0.00805692	0.00243446	0.0114853	0.00425091	0.00775248	0.00171546	0.00098461	0.00353866	0.00365529	0.00111096	0.00125764	0.00158336	0.00100723	0.00113759	0.00132939	0.00239585	0.00491238	0.000352321	0.000185471	0.00120849	0	4.6e-05
subset:20789	Asteraceae 5	0	0	0	0	0	0	0	0	0	0	0	0	0	0	0	0	0	0	0	0	0	0	0	0	0	0	0	0	0	0	0	0	0	0	0	0	0	0	0	0	0	0	0	0	0	0	0	0
subset:20862	Athyrium distentifolium	0	0	0	0	0	0	0	0	0	0	0	0	0	0	0	0	0.000591842	0	0.000444559	0	0	0	0.000118147	0	0	0	0	0	0	0.000136761	0	0	0.0023979	3.05e-05	0.00284091	4.03e-05	0.000949947	0	0	0	0	0	0.00287761	0.000206208	0.000124539	0.000872873	0	4.6e-05
subset:21069	Euphrasia 2	0	0	0	0	0	0	0	0	0	0	0	0	0	0	0	0	0.000410157	0.00156977	0.00420453	0.00186607	0.00489996	0.0010921	0	0.00186547	0.00127333	0.00111358	0.00239472	0.00194193	0.00375593	0.000934442	0.00137981	0.000586708	5.23e-05	0.00108815	0.0021838	0.00106971	0.000449999	0.000149116	0.000211867	9.78e-05	0	0.000389799	0.00161864	0	1.65e-05	0	0	3.46e-05
subset:21084	Leontodon	0	0	0	0	0	0	0	0	0	0	0	0	0	0	0	0	0	0.000176431	0.000279642	0.000313559	0.000848656	0	0.00138111	0	0.000800862	0.000165017	0.000668102	4.78e-05	0.000523406	0.000537158	0.000216493	0.00282447	0.00345517	0.00172851	0.00127142	0.00189002	0.000226655	0.000375818	0.000642054	0.000724166	0	0	0	0.00154463	0.000184185	0	0	0
subset:2111	Achillea macrophylla	0	0	0	0	0	0	0	0	0	0	0	0	0	0	0	0	0	0	0	0	0.000129938	0	0	0	0	0	0	0	0	0.000103172	0	0	0	0.00024694	0.000340187	1.81e-05	0	0.00165625	0.000395783	0.000795806	0.00194553	0.000141483	0	0.000188327	5.4e-05	0	0	0
subset:21260	Trifolium 2	0	0	0	0	0	0	0	0	0	0	0	0	0	0	0	0	0	0.000614882	0.00194956	0.00167091	0.0022145	0.00024982	0.00110941	0.000573633	0.00199575	0.00151598	0.00157917	0.000761628	0.00135792	0.000899044	0.000376692	0.00051124	0.000139493	0.000652563	0.000691951	0.000855282	0	0	0.000228346	0	0	0	0	0	0	0	0	0
subset:21543	Alnus	0	0	0	0	0	0	0	0	0	0	0	0	0	0	0	0	0	0	0	0	0	0	0	0	2.24e-05	0	0.000186897	0	8.82e-05	5.89e-05	0	0	7.12e-05	9.79e-05	0	0	0	0.000191424	0	0	0	0	0	0	0	0	0	0
subset:21590	Sanicula europaea	0	0	0	0	0	0	0	0	0	0	0	0	0	0	0	0	0	0	0	0	0	0	0	0	0	0	0	0	0	0	0	0	0	0	0	0	0	0	0	0	0	0	0	0	0	0	0	0
subset:21689	Euphyllophyta	0	0	0	0	0	0	0	0	0	0	0	0	0	0	0	0	0	0	0	0	0	0	0	0	0.000197239	0	0	0	1.96e-05	0	4.01e-05	5.68e-05	9.83e-05	0.000189701	0	0.000175175	6.94e-05	0	0.000154313	4.07e-05	0	0	0.000422575	9.06e-05	0	0	0	1.48e-05
subset:21964	Ranunculus 5	0	0	0	0	0	0	0	0	0	0	0	0	0	0	0	0	0	9.38e-05	0	0.000407941	0.00107435	8.46e-05	0	0.000579984	0	0	0	7.4e-06	0	0	6.66e-05	1.62e-05	0	3.77e-05	0	3.98e-05	0	0	1.48e-05	0	0	0	0	0	4.14e-05	0	0	1.8e-05
subset:22009	Allium victorialis	0	0	0	0	0	0	0	0	0	0	0	0	0	0	0	0	0	0	0	0	0	0	0	0	0	0	0	0	0	0	0	0	0	0	0	0	0	0	0	0	0	0	0	0	0	0	0	0
subset:22295	Ziziphora capitata	0	0	0	0	0	0	0	0	0	0	0	0	0	0	0	0	0	7.22e-05	0	0	0.00199678	0	0	0.00188029	0.00166318	0.00134348	0.0010396	0.000588204	0.00157848	0.000395023	0.000536913	0.00208505	0.00124797	0.000548881	0.00230636	0.000593448	0.000136308	0	0	0	0	0	0	0	0	0	0	0
subset:22360	Kalmia procumbens	0	0	0	0	0	0	0	0	0	0	0	0	0	0	0	0	0	0.000115998	0.000153022	0.000339842	0	0.000102684	0	0	0.000119232	7.06e-05	6.54e-05	0	5.41e-05	2.4e-05	0	0	6.67e-05	0	0	6.05e-06	0	0	0	1.96e-05	0	0	0	0	0	0	0	0.000162076
subset:22438	Asplenium trichomanes 2	0	0	0	0	0	0	0	0	0	0	0	0	0	0	0	0	0	0	0	0	0	0	0	0	0	0	0	0	0	0	0	0	0	0	0	0	0	0	0	0	0	0	0	0	0	0	0	0
subset:22450	campanulids 2	0	0	0	0	0	0	0	0	0	0	0	0	0	0	0	0	0	0	0	0	0	0	0	0	0	0	0	0	0	0	0	0	0	0	0	0	0	0	0	0	0	0	0	0	0	0	0	5.61e-05
subset:22528	Leucanthemopsis alpina	0	0	0	0	0	0	0	0	0	0	0	0	0	0	0	0	0	3.96e-05	0.000943961	0.000672774	0.000436565	0.000179876	0	0	0	3.93e-05	0	7.57e-06	0	0.000216842	0	0	0	0	0	0	0	0	0	0	0	0	0	1.4e-05	0	0	0	0
subset:22532	Acer 2	0	0	0	0	0	0	0	0	0	0	0	0	0	0	0	0	0	0	0	0	0	0	0	0	3.73e-05	0	0	0	0	0	0	1.64e-05	0	2.31e-05	0.000220222	0	8.88e-05	0	5.94e-05	6.58e-05	0	3.78e-05	0	0	0	0	0	0
subset:22625	Lamioideae	0	0	0	0	0	0	0	0	0	0	0	0	0	0	0	0	0	0	0	0	0	0	0	0	0	0	0	0	0	0	0	0	0	1.8e-05	1.33e-05	0	6.57e-05	0	9.49e-05	0	0	0	0	0	0	0.000151906	0	0
subset:22720	Asplenium 2	0	0	0	0	0	0	0	0	0	0	0	0	0	0	0	0	0	0	0	0	0	0	0	0	0	0	0	0	0	0	0	0	0	0	0	0	0	0	0	0	0	0	0	0	0	0	0	0
subset:22727	Trifolium 3	0	0	0	0	0	0	0	0	0	0	0	0	0	0	0	0	0.0011809	0.000542643	0.000252943	0.000715085	0.000496547	0.000212882	0.000743163	0.000303767	0	3.93e-05	0	0	6.63e-05	0.000273541	0.000187037	0.000966153	0.00063279	0.000144825	0	0.00165518	0.000242891	0.000378022	0.000629855	6.03e-05	0	3.39e-05	4.05e-05	0.000581677	2.7e-05	0	0	0.000287819
subset:2273	Calluna vulgaris 111	0	0	0	0	0	0	0	0	0	0	0	0	0	0	0	0	0.000957419	0.000336352	0.00240898	0.000621799	0.000662293	0.000795849	0.00184389	0.00114411	0.000556237	0.00124479	0.000109746	0.000241599	9.29e-05	0.00127789	0.000120424	0	0	4.62e-05	0	0	0	0	4.16e-05	0	0	0	0	0	0	0	0	0
subset:22736	Dicranidae	0	0	0	0	0	0	0	0	0	0	0	0	0	0	0	0	0	0	0	0	0	0	0	0	0	0	0	0	0	0	0	0	0	0	0	0	0	0	0	0	0	0	0	0	0	0	0	0
subset:22921	Prunella	0	0	0	0	0	0	0	0	0	0	0	0	0	0	0	0	0.0144862	0.0127605	0.008729	0.0123849	0.0106099	0.0105612	0.0181711	0.0171943	0.0245603	0.0755397	0.0600745	0.0169491	0.0466338	0.018204	0.0197079	0.00132335	0.00104657	0.00952984	0.00838288	0.0105117	0.000159953	0	0.000102752	0	0	2.71e-05	0	0	5.46e-05	0.00225384	0	0
subset:22958	Bistorta officinalis	0	0	0	0	0	0	0	0	0	0	0	0	0	0	0	0	0.0003386	0.000105026	0.00129569	0	0.000692947	0	0	0.000223347	0.000134747	0.000209556	5.81e-05	0	0	0.000683001	0.000160276	0.0016022	0.00254604	0.000120099	0.00116456	0.00362737	0.00257988	0.00791931	0.00652851	0.0180973	0.0120704	0.00208743	0.00563712	0.00343843	0.00133426	0	0	0
subset:23004	Polygala chamaebuxus	0	0	0	0	0	0	0	0	0	0	0	0	0	0	0	0	5.06e-05	0.000166668	0	2.25e-05	0	0.000572045	0	0	0	6.85e-05	8.23e-06	4.02e-05	2.48e-05	2.06e-05	0	0	0	0	0	0	0	0	0	0	0	5.42e-05	0	0	0	0	0	0
subset:23006	Crocoideae	0	0	0	0	0	0	0	0	0	0	0	0	0	0	0	0	0	2.98e-05	0	0	0	9.83e-05	0	0	0	0	0	0	1.42e-05	0	0	0	0	0	0	8.06e-06	0	0	0	0	0	0	0	0	0	0	0	0
subset:23122	Clinopodium	0	0	0	0	0	0	0	0	0	0	0	0	0	0	0	0	0	1.32e-05	0	0	0	0	0	0	3.73e-05	0	0	0	0	0	0	0	0	0.000186916	0	3.15e-05	7.93e-05	0	0	0	0	0	0	0	0	0	0	0
subset:23197	Poinae	0	0	0	0	0	0	0	0	0	0	0	0	0	0	0	0	0.00264373	0.000794701	0.00354171	9.9e-05	0.000216563	0	0.000203688	0.000382881	0.00072638	0.00944781	0.000751039	3.26e-05	0.000282684	0.000254649	0.000549383	0.000387587	0.000789825	0.0010298	0.00069655	0.000320091	0.000151642	0	0.0004905	0.000109726	0	0	0.000242084	0.000150249	0	0	0	0.000505924
subset:23279	Valeriana 211	0	0	0	0	0	0	0	0	0	0	0	0	0	0	0	0	0	0	0	0	0	0	0	0	0	0	0	0	0	0	0	8.27e-05	0	1.5e-05	0	0	1.87e-05	0	0.000118842	0.000322342	0	0	0	0	0.000151261	0.00165198	0	0.00046062
subset:23394	campanulids 1	0	0	0	0	0	0	0	0	0	0	0	0	0	0	0	0	0	0	0	0	0	0	0	0	0	0	0	0	0	0	0	0	0	0	0	0	0	0	0	0	0	0	0	0	0	0.000740521	0	0
subset:23426	Carlina acaulis subsp. Caulescens 111	0	0	0	0	0	0	0	0	0	0	0	0	0	0	0	0	0.00993907	0.0251362	0.00739786	0.000371745	0.00309127	0.00128901	0.00389149	0.00195654	0.00249205	0.00175898	0.00252683	0.00102249	0.00128148	0	0.0014045	0.0194018	0.000483844	0.000770118	0.00128227	0.000339426	0.000226655	0	0	0	0	0	0	8.04e-05	9.68e-05	0	0	0
subset:23456	Sagina	0	0	0	0	0	0	0	0	0	0	0	0	0	0	0	0	0	0.000199331	0	0	0	0.000103181	0	0	0	0	5.28e-05	9.81e-06	0	0.00013058	0	0	0	0	0	0	0	0	0	0	0	0	0	3.42e-05	0	0	0	0
subset:23464	Globularia cordifolia	0	0	0	0	0	0	0	0	0	0	0	0	0	0	0	0	0.000219555	0.000589426	0.00315004	0.000526908	0.00354546	0.00087989	0.00277846	0.000756831	0.00257269	0.00155013	0.0011794	0.000727567	0.00241605	0.000785173	0.00224557	0.000143755	0.00026322	0.00126675	0.000428751	0.000201739	0.000169991	0	0	6.58e-05	0	0	0.000497791	3.02e-05	0	0	0	0
subset:23492	Asteraceae 1	0	0	0	0	0	0	0	0	0	0	0	0	0	0	0	0	0	0	0	0	0	0	0	0	0	0	0	0	0	0	0	0	0	0	0	0	0	0	0	0	0	0	0	0	0	0	0	0
subset:23569	Anemone	0	0	0	0	0	0	0	0	0	0	0	0	0	0	0	0	0	0.000202488	0.00030783	0.000542063	0.000100733	0	0	0	0	4.24e-05	1.19e-05	2.21e-05	1.77e-05	3.43e-05	8.33e-05	0.000100468	0	4.39e-05	0.000223513	0.000245366	0	0.00043146	0.000407272	0.000414362	0	0.000311724	0.000533159	0.000172089	0.000115938	0	0	0.00139685
subset:2364	Juncus 1	0	0	0	0	0	0	0	0	0	0	0	0	0	0	0	0	6.74e-05	0.000206683	0	0	0	0	0	0	0	0	1.59e-05	0	0	2.4e-05	0	1.62e-05	0	0	0.000153259	0	0	4.07e-05	1.97e-05	0	0	0	0	0	0	0	0	1.99e-05
subset:23843	Thesium alpinum	0	0	0	0	0	0	0	0	0	0	0	0	0	0	0	0	0	0	0	0	0	0	0	0	0	0	0	0	0	0	0	0	3.45e-05	0	0	5.89e-05	0	0	0	0	0	0	0	0	0	0	0	0
subset:23876	Betulaceae	0	0	0	0	0	0	0	0	0	0	0	0	0	0	0	0	0	0	0.000315179	0	0	4.95e-05	0	0	0	0.000135016	0.000140333	9.87e-06	5.68e-05	0.000393802	5.35e-05	6.56e-05	0.000352705	6.88e-05	0.00209676	0.000878479	0	0	7.91e-05	5.43e-05	0	0	0	5.04e-05	0	0	0	0
subset:23904	Rubus idaeus	0	0	0	0	0	0	0	0	0	0	0	0	0	0	0	0	0	0	0	0	0	0.000222236	0	0	0	0	0	0	0	0	0	0	0	0	0	0	0	0	0	0	0	0	0	0	0	0	0	0
subset:23937	Chara	0	0	0	0	0	0	0	0	0	0	0	0	0	0	0	0	0.0137987	0	0.000586671	0	0	0	0	0	0	0	0	0	0	0	0	0	0	0	0	0	0	0	2.47e-05	0	0.000944584	0.000106112	0	0	0	0	0	0
subset:24055	Polystichum	0	0	0	0	0	0	0	0	0	0	0	0	0	0	0	0	0	0	0	0	0	0	0	0	0	0	0	0	0	0	0	0	0	0	0	0	0	0	0	0	0	0	0	0	0	0	0	0
subset:24336	Dicranidae	0	0	0	0	0	0	0	0	0	0	0	0	0	0	0	0	0	0	0	0	0	0	0	0	0	0	0	0	0	0	0	0	0	0	0	0	0	0	0	0	0	0	0	0	0	0	0	0
subset:24362	Juncus 2	0	0	0	0	0	0	0	0	0	0	0	0	0	0	0	0	0	0	0	0	0	0	0	0	0	0	0	0	0	0	0	0	0	0	0	0	0	0	0	2.29e-05	0	0	0	0	0	0	0	0
subset:24372	Stuckenia 111	0	0	0	0	0	0	0	0	0	0	0	0	0	0	0	0	0	2.98e-05	0.000252143	0.0193878	0.0311762	0	0.00187669	0.00083619	0.00213365	0.0012445	0.000307031	0.00017958	0.00695918	0.0710367	0.0165816	0.168953	0.224212	0.0250834	0.0807795	0.131076	0.134233	0.0553996	0.217862	0.0439546	0.00101394	0.00273228	0.00238515	0.00589705	0.00477814	0.00648599	0.0158294	0.00252675
subset:24469	Saxifraga stellaris	0	0	0	0	0	0	0	0	0	0	0	0	0	0	0	0	0	0	0	8.16e-05	0.000176052	0	0	0	0	0	4.36e-05	9.81e-06	4.57e-05	1.03e-05	0	0	0	0	0	0	0	0	0	0	0	0	0	0	0	0	0	0.000323658
subset:24505	Chaerophyllum	0	0	0	0	0	0	0	0	0	0	0	0	0	0	0	0	0.000907891	0.000232897	0.000250961	0.00135639	0.000534033	9.23e-05	0	0.000853557	0.00126547	0.000885016	0.00124332	0.0012623	0.00088031	0.00164048	0.00773836	0.02035	0.0138604	0.00334729	0.00412781	0.0131077	0.0336599	0.0668148	0.0656146	0.0622055	0.0666938	0.0708039	0.0627898	0.0565154	0.0380285	0.107603	0.0152439	0.0856155
subset:24508	Polytrichaceae	0	0	0	0	0	0	0	0	0	0	0	0	0	0	0	0	0	0	1.3e-05	0	0.000235047	0	0	0	0.000197239	0	8.59e-05	0	2.83e-05	0	0	0	3.16e-05	1.39e-05	0	1.89e-05	0	0	0	0	0	0	0	0	0	0	0	6.46e-05
subset:2453	Athyrium filix-femina	0	0	0	0	0	0	0	0	0	0	0	0	0	0	0	0	0	0.00025868	0	0	0	0	0	0	0	0	0	0	0	0	0	0	0.000956875	0	4.43e-05	0	0	0	3.45e-05	0.000322852	0	0	0	0	9.86e-05	0	0	0.00119848
subset:24562	Onobrychis	0	0	0	0	0	0	0	0	0	0	0	0	0	0	0	0	0.0101321	0.0160846	0.00370372	0.00161642	0.00227271	0.00318941	0.0025973	0.00122585	0.00136967	0.00019392	0.000938165	0.000407049	0.000954157	0.000786374	0.00324952	0.00339095	0.00249334	0.00284582	0.000742235	0.00584897	0.00303147	0.00402835	0.0036409	0.00376876	0	0.00465431	0.00639715	0.000882084	0.000450024	0.00268411	0	0.000410081
subset:24797	Knautia 111	0	0	0	0	0	0	0	0	0	0	0	0	0	0	0	0	0	0	0	0	0	0	0	0	0	0	0	0	1.96e-05	4.16e-05	0.000173657	5.72e-05	6.16e-05	0.000282765	0.000153553	7.81e-05	0.000764258	0.00350144	0.0085966	0.00235929	0	0.00222552	0.00327945	0.00022949	0.000461289	0.00879021	0	0.00780888
subset:248	Asplenium trichomanes 1	0	0	0	0	0	0	0	0	0	0	0	0	0	0	0	0	0	0	0	0	0	0	0	0	0	0	0	0	0	0	0	0	0	0	0	0	0	0	0	0	0	0	0	0	0	0	0	0
subset:24801	Saxifraga 5	0	0	0	0	0	0	0	0	0	0	0	0	0	0	0	0	0	0	0	0	3.66e-05	4.61e-05	0	0	0	0	0	0	1.42e-05	0	0	0	0	0	0	0	0	0	0	0	0	0	0	0	0	0	0	1.48e-05
subset:24970	Calamagrostis	0	0	0	0	0	0	0	0	0	0	0	0	0	0	0	0	0.00031224	0	0	0	0	0	0	0	0	9.88e-05	0.000115329	0.000221346	9.71e-05	0.000180159	0	0.000192754	2.02e-05	1.39e-05	0	0.000117739	0.000190013	4.07e-05	2.96e-05	0.00038647	0	8.86e-05	0	0	4.54e-05	0	0	1.99e-05
subset:25052	Pinus	0	0	0	0	0	0	0	0	0	0	0.25	0	0	0	0	0.00125859	0	0.000797943	0	0	0.00380664	0	0.00133769	0.000159534	3.73e-05	0	0	0	0	0.000371342	0.0431531	0.00161932	0.00481221	0.0015736	0.0130412	0.00405854	0.051492	0.0611342	0.0816714	0.0842382	0.0774014	0.104131	0.1975	0.151805	0.767116	0.203751	0.368098	0.00930351
subset:25283	Ranunculus glacialis	0	0	0	0	0	0	0	0	0	0	0	0	0	0	0	0	0	0	0	1.94e-05	1.98e-05	0	0	0	0	0	0	0	0	0	0	0	0	0	0	1.89e-05	0	0	0	0	0	0	0	0	0	0	0	0
subset:25603	Apioideae 111	0	0	0.125	0	0.125	0	0	0	0	0	0	0	0	0	0	0	0.00167544	5.9e-05	0	0	0.00030579	0	0.000440529	9.41e-05	0.000875969	0.00161869	0.00401774	0.00212883	0.000641806	0.000248042	0.000999856	0.00356419	0.00288483	0.00055436	0.00106615	0.00103405	0.00832983	0.0273983	0.0176641	0.0421617	0.037521	0.0287597	0.0420118	0.00285233	0.00921942	0.0121269	0	0.119201
subset:25770	Orchidinae	0	0	0	0	0	0	0	0	0	0	0	0	0	0	0	0	0	0	0	0.000128056	0	0	7.95e-05	0	0	0	0	0	0	0	0	0	0	0	0	0	0	0	0	0	0	0	0	0	0	0	0	0
subset:25781	Astragalus alpinus	0	0	0	0	0	0	0	0	0	0	0	0	0	0	0	0	0	0	0	0	0	0	0	0	0	0	0	0	0	0	0	0	0	0	0	0	0	0	0	0	0	0	0	0	0	0	0	0
subset:25929	Valeriana 111	0	0	0	0	0	0	0	0	0	0	0	0	0	0	0	0	0.0011153	0.000265132	0	0.000290931	0	0.000131004	0	0	0	0	0	0	0	0	4.01e-05	2.03e-05	7.12e-05	0	0	0.000125649	3.04e-05	0	6.89e-05	9.8e-06	0	0	0	0	0	0.0015272	0	0.000963983
subset:25978	Pedicularis oederi 111	0	0	0	0	0	0	0	0	0	0	0	0	0	0	0	0	0	1.99e-05	0	0	0.00021773	0	0.000168691	0	0	0	0	0	0	0	0	0	0	0	0	0	0	0	0	0	0	0	0	0	0	0	0	0
subset:25981	Asterales 4	0	0	0	0	0	0	0	0	0	0	0	0	0	0	0	0	0	0	0.000469337	0	0	0	0	0	0	0	0	0	0	0	0	0	0	0	0	0	0	0	0	0	0	0	0	0	0	0	0	0
subset:2609	Mesangiospermae	0	0	0	0	0	0	0	0	0	0	0	0	0.125	0	0	0	0	0	0.000683295	0	0	0	0	0	0	0	0	0	0	0	0	0	0	0	0	0	0	0	0	0	0	0	0	0	0	0	0	3.94e-05
subset:26303	Pulmonaria	0	0	0	0	0	0	0	0	0	0	0	0	0	0	0	0	0.000365925	0.000235752	0	0.000567194	0.000946662	0.000606554	0.000905797	0.000612745	0.000325797	0.000640083	0.000708977	0.000279639	0.00156272	0.00104105	0.0015528	0.00515455	0.000819487	0.00368302	0.000740756	0.000449587	0.00103143	0.000110489	0.000495238	0.0003843	0	0	0.000351022	0.000130932	0.000111172	0	0	4.97e-05
subset:26348	Poeae	0	0	0	0	0	0	0	0	0	0	0	0	0	0	0	0	0.00367716	0.00195833	0.000592961	0.00108496	0.000474853	0.00231282	0	0.00233115	0.00497634	0.00135139	0.00206952	0.000902203	0.00248069	0.000522587	0.000566281	0.000204223	0.000474454	0.000565426	0.00190173	3.63e-05	8.97e-05	0.000513199	0.000192101	0.000166063	0	0.000132415	0.00065331	0.000345642	0	0.00167555	0	0.00325444
subset:2644	Peucedanum austriacum	0	0	0	0	0	0	0	0	0	0	0	0	0	0	0	0	0	0	0	0	0	0	0	0	0	0	0	0	0	0	0	0	0	0	0	0	5.26e-05	0	0	0	0	0	0	0	0	0.000788949	0	0
subset:26452	Scabiosa 111	0	0	0	0	0	0	0	0	0	0	0	0	0	0	0	0	0.00555203	0.00404361	0.000157747	0.000403084	0.00129735	0.00434033	0.00140513	0.000551221	0.00040516	0.000615746	0.00156481	0.00165018	0.00673456	0.000717103	0.00314128	0.00184689	0.00080874	0.00223059	0.00160458	0.00132789	0.000629536	0.000376495	0.000189463	0	0	0.000209222	0.00106287	0.000111797	0.000186439	0.000561198	0	0.000625689
subset:26518	Veratrum album	0	0	0	0	0	0	0	0	0	0	0	0	0	0	0	0	0	0	0	0	0	0	0	0	0	0	0	0	0	0	0	7.09e-05	0	0	0.000102369	0	0	0.00034054	8.32e-05	1.31e-05	0.00137776	0	0	1.75e-05	0	0	0	0
subset:26546	Carex 3	0	0	0	0	0	0	0	0	0	0	0	0	0	0	0	0	0	0.00014849	0	0	9.92e-06	1.09e-05	0	0	0	0	0.000183928	0	0	0	4.01e-05	0	0	0	0	0	0	0	0	0	0	0	0	0	0	0	0	0
subset:2671	Chamaenerion angustifolium	0	0	0	0	0	0	0	0	0	0	0	0	0	0	0	0	0	0	0	0	0	0	0	0	0	0	5.66e-05	7.36e-06	0	5.7e-05	0	0.000142494	0.000205265	1.39e-05	0	0.000196853	0.000293553	0.00434364	0.000745741	0.000841956	0	0	0	0	4.09e-05	0	0	0
subset:26753	Doronicum 111	0	0	0	0	0	0	0	0	0	0	0	0	0	0	0	0	0	2.19e-05	0	0	0.000321325	0	0	0	0	0	2.64e-05	0	0	0	0	1.62e-05	6.33e-05	0	4.13e-05	0	0	0	0.000131477	0	0	0	0	0.000147005	0	0	0	8.93e-05
subset:26767	Equisetum 1	0	0	0	0	0	0	0	0	0	0	0	0	0	0	0	0	0	0	0	0	0	0	0	0	0	0	0	0	0	0	0	0	0	0	0	0	0	0	0	0	0	0	0	0	0	0	0	0
subset:26778	Geum 111	0	0	0	0	0	0	0	0	0	0	0	0	0	0	0	0	0.00192547	0.000520697	0.00109849	0.00510758	0.00224332	0.000582979	0.00515349	0.00193242	0.001936	0.000540267	0.00380954	0.000213826	0.00056526	0.0020808	0.00468137	0.0251249	0.0129126	0.00627707	0.00776622	0.0099214	0.0139786	0.00746554	0.00600468	0.00449027	0	0.000577803	0.000887097	0.0017268	0.00084863	0.00550453	0	0.00681565
subset:26955	Epipactis	0	0	0	0	0	0	0	0	0	0	0	0	0	0	0	0	0	0	0	0	0	0	0	0	0	0	0	0	0	0	0	0	0	0	0	0	0	0	0	0	0	0	0	0	0	0	0	0
subset:2696	Nannochloropsis gaditana	0	0	0	0	0	0	0	0	0	0	0	0	0	0	0	0	0	0	0	0.000765029	0.00012987	7.37e-05	0	0	0.000134747	0.00166254	8.29e-05	0.000166585	8.48e-05	0.00556458	0.000364256	0.00227203	0.00679748	0.00310252	0.0226179	0.00424607	0.012661	0.00228382	0.00188324	0	0	0	0	0	0	0.00566464	0	0.00140303
subset:27071	Brachytheciaceae	0	0	0	0	0	0	0	0	0	0	0	0	0	0	0	0	0	0	0	0	0	0	0	0	0	0	0	0	0	0	0	0	0	0	0	0	0	0	0	0	0	0	0	0	0	0	0	0.000281876
subset:27155	Carex parviflora	0	0	0	0	0	0	0	0	0	0	0	0	0	0	0	0	0	0	0	0	0	0	0	0	0	0	0	0	0	0	0	0	0	0	0	0	0	0	0	0	0	0	0	0	0	0	0	0
subset:27156	Asteraceae 111	0	0	0	0	0	0	0	0	0	0	0	0	0	0	0	0	0.0212106	0.0322614	0.00817492	0.00502503	0.00918853	0.0207846	0.0156337	0.00403512	0.00258778	0.000706155	0.00221034	0.00173896	0.00447856	0.00137975	0.0119576	0.000919636	0.0011736	0.00381011	0.00310682	0.000832963	0.00145545	0.00218472	0.000417161	0.000570495	0.001002	0.00317981	0.00549089	0.000271163	0.000144027	0.00278024	0	0.00278937
subset:27179	Festuca quadriflora	0	0	0	0	0	0	0	0	0	0	0	0	0	0	0	0	0.000451467	0.000587064	0.000469337	0	0.000247253	0.000270506	0	0.000202076	0.000840106	5.24e-05	0.000116225	0	9.14e-05	0.000188192	6.66e-05	0	0	6.7e-05	0	0	0.00012448	0	0	0	0	0.000101609	0	0	0	0	0	2.98e-05
subset:27343	Sicyos angulatus	0	0	0	0	0	0	0	0	0	0	0	0	0	0	0	0	0	0	0	0	0	0	0	0	0	0	0	0	0	0	0	0	0	0	0	0	0	0	0	0	0	0	0	0	0	0	0	0
subset:27443	Cystopteris	0	0	0	0	0	0	0	0	0	0	0	0	0	0	0	0	0.000282167	0	0.000165842	0	0	0.000215305	0	0	0.000220502	5.65e-05	7.52e-05	7.36e-06	0.000491267	4.11e-05	4.01e-05	5.59e-05	0	5.11e-05	0	0.000194612	0	0	0	0	0	0	0	0.000136977	0	0	0	0.000466924
subset:27453	Deschampsia cespitosa 111	0	0	0	0	0	0	0	0	0	0	0	0	0	0	0	0	0.001351	0.000832736	0.000252143	0.000695442	0.000513863	0.000200504	0	0.000682993	0.000134747	0.00222004	0.000210422	1.96e-05	0.000694181	0.000627581	0.00044425	0.00157422	0.00181983	0.000250719	0.0021221	0.000992272	0.0011363	0.0036955	0.000402567	0.00134893	0	0.00101051	0.000359023	0.0015297	0.000205707	0	0	0.00319911
subset:27611	Saxifraga 8	0	0	0	0	0	0	0	0	0	0	0	0	0	0	0	0	0	0	0	3.6e-05	0	0	0	0	5.22e-05	0	0	9.81e-06	0	0	0	0	0	0	0	1.61e-05	0	0	0	0	0	0	0	0	0	0	0	1.2e-05
subset:27659	Jurinea	0	0	0	0	0	0	0	0	0	0	0	0	0	0	0	0	0	0	0	0	0	0.000135997	0.000561385	0	0	0	0	0	0	0	0	0	0	0	0	0	0	0	0	0	0	0	0	4.28e-05	0	0	0	0
subset:27780	Cirsium arvense	0	0	0	0	0	0	0	0	0	0	0	0	0	0	0	0	0.00144516	0.000630362	0	0	0	0.0016222	0	0	0.000179662	0	0	0	0	0	0	0.000114282	9.78e-05	0.000166889	0	3.78e-05	3.47e-05	0	0.000187806	0.00047728	0	0.000320807	0.000206325	0	0.000111209	0	0	0
subset:27838	Betula	0	0	0	0	0	0	0	0	0	0	0	0	0	0	0	0	0	2.98e-05	0	0	0	0	0	0.000936572	0	0	0	0	0	0	0	0	0	0	0	0	2.7e-05	0	0.000107884	0	0	0	0	0	0	0	0	0.000196963
subset:28030	Trifolium 1	0	0	0	0	0	0	0	0	0	0	0	0	0	0	0	0	0.00867504	0.00426506	0.00582506	0.000389725	0.0037539	0.0492948	0.00588746	0.00225128	0.00105125	0.00238142	0.00221091	0.00152424	0.00339252	0.00270871	0.0225494	0.00413448	0.00266363	0.00230906	0.00124846	0.00397261	0.00119661	0.00091804	0.000696382	0.00067683	0	0.000376327	0.00232022	0.000464469	0.000144094	0	0	0.000939381
subset:28141	Gemmabryum	0	0	0	0	0	0	0	0	0	0	0	0	0	0	0	0	0	0	0	0	0	0	0	0	0	0	0	0	0	0	0	0	0	0	0	0	0	0	5.05e-05	0	0	0	0	0	0	0	0	0
subset:2834	Arabis 2	0	0	0	0	0	0	0	0	0	0	0	0	0	0	0	0	0	0	0	0	0	0	0	0	0	0	2.38e-05	0	0	2.4e-05	0	2.84e-05	0	0	0	0	0	0	0	0	0	0	0	0	0	0	0	0
subset:28618	Parnassia palustris	0	0	0	0	0	0	0	0	0	0	0	0	0	0	0	0	0.000611806	0.000217211	0.000630358	0	0.000194854	0.00467019	0.000816591	0.000151883	9.69e-05	0.00166765	0.000528176	0.000178048	0.000299303	0.000104483	0.000107043	1.23e-05	0.000156956	0.000101644	0.000153259	2.61e-05	0	0	0	0	0	0.00016079	0	0.00012579	0	0	0	0.000357686
subset:28674	PACMAD clade 111	0	0	0	0	0	0	0	0	0	0	0	0	0	0	0	0	0	0	0	0	0	0	0	0	0	0	0	0	0	0	0	0	0	0	0	0	0	0	0	0	0	0	0.000326655	0	0	0	0	0
subset:28687	Vicia	0	0	0	0	0	0	0	0	0	0	0	0	0	0	0	0	0	0	0	0	0	0	0	0	0	0	0	0	0	6.85e-05	0	0	0	1.8e-05	0	0	0	0	0	0	0	0	0	0	0	0	0	0
subset:28809	Urtica dioica	0	0	0	0	0	0	0	0	0	0	0	0	0	0	0	0	0.000442116	0.000764094	0	0	0.00475143	5.32e-05	0	0.00151001	0.000833006	0.000883919	0.000118947	0.000100919	0.000104558	9.35e-05	0.000267609	0.00360257	0.00192896	0.000386192	0.000821284	0.00153593	0.000399499	0.000741434	0.001009	0.00013272	0.00437743	0	0	0	0.000148399	0	0	0
subset:28844	Thalictrum	0	0	0	0	0	0	0	0	0	0	0	0	0	0	0	0	0	0	0	0	0	0	0	0	0	0	0	0	0	0	0	3.4e-05	0	8.12e-05	0	1.01e-05	0	0.000108448	0.000219028	3.92e-05	0	0.000268197	0.000413485	0	3.31e-05	0	0	0.000656501
subset:28849	Globularia nudicaulis	0	0	0	0	0	0	0	0	0	0	0	0	0	0	0	0	0.00328887	0.00115047	0.00343482	0.00144981	0.000305309	0.000229574	0.00182402	0.000194932	0.000464678	0.000366674	0.000492588	0.00017423	0.00159121	0.00226112	0.000926108	0.000631007	0.00168042	0.000385719	0.000260033	0.000488547	0.000101227	0.000228655	0.00049336	0.000152674	0	0.000342177	0.000544425	0.000141004	0.000145254	0.0024278	0	3e-05
subset:28882	Juglans regia	0	0	0	0	0	0	0	0	0	0	0	0	0	0	0	0	0	0	0	0	0.00163043	0	0	0	0	0	0	0	0	6.86e-05	0	0	0	2.4e-05	0	0	0	0	0	0	0	0	0	0	0	0	0	0
subset:28968	Callitriche palustris	0	0	0	0	0	0	0	0	0	0	0	0	0	0	0	0	0	0	0	0	0	0	0	0	0	0	0	0	0	0	0	0	0	0	0	0.000185333	0	0.000319709	9.42e-05	0	0	0	0	0	0	0	0	0
subset:2897	Juniperus	0	0	0	0	0	0	0	0	0	0	0	0	0	0	0	0	0	0	0	0	0	0	0	0	0	0	0	0	0	0	0	2.03e-05	0	0	0	0	0	0	0	0	0	0	0	0	0	0	0	0
subset:29049	Luzula 3	0	0	0	0	0	0	0	0	0	0	0	0	0	0	0	0	0	0	0	0	3.66e-05	0	0	0	0	0	1.59e-05	0	0	9.39e-05	0.000116573	0	0	0	0	3.02e-05	0	0	0	0	0	0	0	0	0	0	0	0
subset:29057	Paederota	0	0	0	0	0	0	0	0	0	0	0	0	0	0	0	0	0	0	0	0	0	8.59e-05	0	0	0	0	0	0	0	0	0	0	2.37e-05	0	0	0	0	0	0	0	0	0	0	0	0	0	0	0
subset:29091	Coleochaete scutata	0	0	0	0	0	0	0	0	0	0	0	0	0	0	0	0	0	0	0	0	0	0	0	0	0	0	0	0	0	0	0	0	0	0	0	0	0	0	0	0	0	0	0	0	0	0	0	0
subset:2912	Anthyllis vulneraria	0	0	0	0	0	0	0	0	0	0	0	0	0	0	0	0	0.00151542	0.00231238	0.00103278	0.00326879	0.000257747	0.00184136	0.00153911	0.000148898	0.00014806	0.000281957	7.6e-05	0.000456715	0.000389458	8.32e-05	0.000759858	0.000500492	0.000312347	0.000139312	0.000118483	0.000393953	0.000198303	0	0.000223888	0.000174363	0	0.000283906	0.000334831	0	0	0	0	0
subset:29130	Carex 2	0	0	0	0	0	0	0	0	0	0	0	0	0	0	0	0	0.000408696	0.00163112	0.000337357	0.000116744	0.000450507	0.000145615	0	0	0.000221631	9.02e-05	0	3.75e-05	0.000188795	0	0	4.49e-05	0	9.02e-06	8.62e-05	0	2.39e-05	0.000533662	0.000294126	7.06e-05	0.000760027	4.06e-05	0.00170587	0	6.95e-05	0.0011314	0	0.00407649
subset:29132	Linaria	0	0	0	0	0	0	0	0	0	0	0	0	0	0	0	0	0	0.000145623	0	0	0	0.000425701	0.000944584	0	6.71e-05	0	0.000283975	0.000208082	0.000152057	0	0	0	3.45e-05	0	0	5.98e-05	0	0	0	0	0	0	0	0	0	0	0	0
subset:29139	Arabis 3	0	0	0	0	0	0	0	0	0	0	0	0	0	0	0	0	0	0	0	0	0	0	0	0	0	0	7.38e-05	0	2.13e-05	0	0	0.000118631	0.000170999	4.51e-05	5.91e-05	7.27e-05	0.000231597	0	0	0	0	0	0	0	0	0	0	0
subset:29181	Veronica serpyllifolia	0	0	0	0	0	0	0	0	0	0	0	0	0	0	0	0	0.0014136	0.00315847	0.00451246	0.00474969	0.000939526	0.000222393	0.000864454	0.00242211	0.00298056	0.0105096	0.00165641	0.000897738	0.00265222	0.013695	0.00452709	0.0017457	0.00471597	0.00339455	0.0269095	0.00537972	0.000550473	0.00114809	0.00350326	0.00559914	0	0	0.000148617	0.00558841	0.000199887	0	0	0.000279556
subset:29387	Carduinae	0	0	0	0	0	0	0	0	0	0	0	0	0	0	0	0	0.0609389	0.0763183	0.0316272	0.0165575	0.0279102	0.0513556	0.028967	0.0248943	0.0371441	0.0387001	0.0626237	0.0715511	0.177558	0.0213396	0.0245555	0.00529749	0.0043758	0.0101024	0.00272897	0.0068391	0.00455512	0.0204675	0.0116625	0.0114361	0.510715	0.0134526	0.0140252	0.00679069	0.0073692	0.00646274	0	0.059015
subset:29487	Funaria	0	0	0	0	0	0	0	0	0	0	0	0	0	0	0	0	0	0	0	0	0	0	0	0	0	0	0	0	0	0	0	0	0	0	0	0	0	0	0	0	0	0	0	0	0	0	0	0
subset:2958	Staurastrum punctulatum	0	0	0	0	0	0	0	0	0	0	0	0	0	0	0	0	0	0	0	0	0	0	0	0	0	0	0	0	0	0	0	0	0	0	0	0	0	0	0	0	0	0	0	0	0	0	0	0
subset:29592	Quercus 1	0	0	0	0	0	0	0	0	0	0	0	0	0	0	0	0	0	0	0	0.000291917	0	0.000103181	0	0	0	4.58e-05	0	0	0	0	0	2.45e-05	5.23e-05	1.8e-05	6.09e-05	0.000165345	0	0	0	0	0	0	0	0	0	0	0	0
subset:29606	Leontodon autumnalis	0	0	0	0	0	0	0	0	0	0	0	0	0	0	0	0	0.00433654	0.00588708	0.00486403	0.000908781	0.00329479	0.00635497	0.00144814	0.00557191	0.0021336	0.000540575	0	0	0	0	0	0	0	0	0	0	0	0	0	0	0	0	0	0	1.2e-05	0	0	0
subset:2963	Juniperus	0	0	0	0	0	0	0	0	0	0	0	0	0	0	0	0	0	0	0	0	0	0	0	0	0	0	0	0	0	0	0	0	0	0	0	0	0	0	0	4.07e-05	0	0	0	0	6.46e-05	0	0	0
subset:29925	Campanula	0	0	0	0	0	0	0	0	0	0	0	0	0	0	0	0	0	4.32e-05	0	0	0	0	0	9.41e-05	0	0	0	0	0	0	0	2.16e-05	0	0	0	0.000210157	4.18e-05	0	2.97e-05	0	0	0	0	0	0	0	0	0
subset:29943	Oxytropis	0	0	0	0	0	0	0	0	0	0	0	0	0	0	0	0	0	0.000190981	0	0	0	0	0	0	0	0	0	0	0	0	0	0	0	0	0	0	0	0	0	0	0	0	0	0	0	0	0	0
subset:30108	Empetrum nigrum	0	0	0	0	0	0	0	0	0	0	0	0	0	0	0	0	0	0	0	0	0.000524067	0	0	0	0	0	0	0	0	0	0	0	0	0	0	3.43e-05	0	0	0	0	0	0	0	0	0	0	0	0
subset:30116	Saxifraga 3	0	0	0	0	0	0	0	0	0	0	0	0	0	0	0	0	0	0	0	0	0	0	0	0	0	0	0	0	0	0	0	0	0	0	0	2.22e-05	0	0	0	0	0	0	0	0	0	0	0	0.000154757
subset:30282	Alchemilla 2	0	0	0	0	0	0	0	0	0	0	0	0	0	0	0	0	0.0054046	0.00249286	0.00490666	0.00449031	0.0068282	0.00532982	0.00587746	0.00448545	0.00752757	0.00302411	0.00836536	0.00245258	0.00329966	0.00250991	0.00298515	0.00280442	0.00153802	0.00299713	0.0018303	0.0031675	0.000341635	0.000589753	0.000564703	0.000562474	0	0	0	7.04e-05	0	0.000647389	0	3.28e-05
subset:30322	Bartramiaceae	0	0	0	0	0	0	0	0	0	0	0	0	0	0	0	0	0	0	0	0	0	0	0	0	0	0	0	0	4.34e-05	0	0	0	0	0	0	0	0	0	0	0	0	0	0	0	0	0	0	0
subset:30456	Linaria/Hedera	0	0	0.132533	0	0	0	0	0	0	0	0	0	0	0	0	0	0	0.0002361	0	0	0	0	0	0	0	0	0	0	0	0	0	0	3.04e-05	0	0	0	0	0	0	0	0	0	0	0	0	0	0	0
subset:30468	Rhinanthus	0	0	0	0	0	0	0	0	0	0	0	0	0	0	0	0	0	0	0.00040241	0	0	0	0	0	0	0	0	3.94e-05	0	0	0	0.000405631	0.000372628	0.000115473	0.000202942	0.000512568	7.8e-05	6.78e-05	0.000248866	0.000309421	0	0.000466264	0.000351022	0	9.56e-06	0.00180668	0	0.000532163
subset:30472	Gymnocarpium dryopteris	0	0	0	0	0	0	0	0	0	0	0	0	0	0	0	0	0	0	0	0	0	0	0	0	0	0	1.19e-05	0	0	0	0	0	0	3.61e-05	0	0	0	0	0	0	0	0	0	0	0	0	0	0
subset:30514	Helianthemum 2	0	0	0	0	0	0	0	0	0	0	0	0	0	0	0	0	0.00120016	0.00058442	0.00309036	0.00111371	0.00460982	0.00219149	0.00146295	0.0028001	0.00311762	0.00124867	0.000495536	0.000558031	0.000364825	0.00154355	6.69e-05	0.000121353	0	0.000147384	4.79e-05	0.000171593	6.65e-05	0	2.38e-05	6.35e-05	0	0	0.000634105	0	0	0	0	0
subset:30532	Cerinthe minor	0	0	0	0	0	0	0	0	0	0	0	0	0	0	0	0	0	0	0	0	0	0	0	0	0	0	0	7.5e-05	1.96e-05	1.71e-05	0.000260485	0.00234716	0.000344417	0.000104996	0	0.000267651	0.000197281	0.000713525	0.000547184	0.00185888	0	0.0012017	0.000705982	4.59e-05	0.000141873	0.000956797	0	0
subset:30564	Persea	0	0	0	0	0	0	0	0.125	0.0482033	0	0.125	0.125	0	0	0	0	0	0	0	0	0	0	0	0	0	0	0	0	0	0	0	0	0	0	0	0	0	0	0	0	0	0	0	0	0	0	0	0
subset:30679	Alchemilla 111	0	0	0	0	0	0	0	0	0	0	0	0	0	0	0	0	0.0653513	0.0240838	0.154377	0.0612398	0.0191985	0.00612929	0.0211387	0.345027	0.0223424	0.0412545	0.0348812	0.00534497	0.0221662	0.0265509	0.0175522	0.0227808	0.0173926	0.0205745	0.0085798	0.0118855	0.00433719	0.00387948	0.00335344	0.003827	0	0.000116977	0.000151302	0.00116349	0.00102589	0.00422138	0	0.00705472
subset:30690	Boraginaceae	0	0	0	0	0	0	0	0	0	0	0	0	0	0	0	0	0	0	0	0	0	0	0	0	0	0	0	0	0	0	0	1.22e-05	0	0	0	0	0	0	0	2.94e-05	0	0	0	0	0	0	0	0
subset:30777	Achillea	0	0	0	0	0	0	0	0	0	0	0	0	0	0	0	0	0.00260822	0	0	0	0.000329802	0	0	0.00130255	0.000561766	0.000906899	0.00231398	0.00322712	0.000219967	4.16e-05	0	0	0	0	0	0.000549787	0	0	4.44e-05	0	0	0	0	0	0	0	0	0
subset:30857	Oreopteris limbosperma	0	0	0	0	0	0	0	0	0	0	0	0	0	0	0	0	0	0	0.000988052	0.00223183	0	0	0	0	0	7.06e-05	3.96e-05	0	1.06e-05	0	0	0	0	0	0	0	0	0	0	0	0	0	0	0	0	0	0	0
subset:30874	Asteraceae 8	0	0	0	0	0	0	0	0	0	0	0	0	0	0	0	0	0	0	0	0	0	0	0	0	0	0	0	0	0	0	0	0	0	0	0	0	0	0	0	0	0	0	0	0	0	0	0	0
subset:30877	Aveninae	0	0	0	0	0	0	0	0	0	0	0	0	0	0	0	0	0	0	0	0	0	4.76e-05	0	0.000253139	0	4.58e-05	0	0	0	0	0	6.8e-05	0	0	0	0	0.000416626	0	0	3.59e-05	0	0	0	8.04e-05	0	0	0	0.00108122
subset:30954	Ophioglossum vulgatum	0	0	0	0	0	0	0	0	0	0	0	0	0	0	0	0	0	0	0	0	0	0	0	0	0	0	0	0	0	0	0	0.000410564	0	0	0	0	0	0	0	0	0	0	0	0	0	0	0	0
subset:31002	Silene vulgaris	0	0	0	0	0	0	0	0	0	0	0	0	0	0	0	0	0	0	0	0	0	0	0	0	0	0	7.31e-05	7.36e-06	2.83e-05	0	0	6.92e-05	0	1.2e-05	0	0	0.000101427	0.000254002	0.000155152	2.61e-05	0	0	0.00137573	0.000139766	9.56e-06	0.000975197	0	0.000202776
subset:31004	Asteraceae 3	0	0	0	0	0	0	0	0	0	0	0	0	0	0	0	0	0	0	0	0	0	0	0	0	0	0	0	0	0	0	0	0	0	0	0	0	0	0	0	0	6.13e-05	0	0	0	0	0	0	0
subset:31061	Helictochloa versicolor 111	0	0	0	0	0	0	0	0	0	0	0	0	0	0	0	0	0	0	0	0	0	0	0	0	0	0	0	0	1.42e-05	0	0	3.4e-05	0	3.01e-05	0	7.85e-05	1.87e-05	0	6.42e-05	5.54e-05	0	0	0	0	0	0	0	0
subset:31149	Acer 1	0	0	0	0	0	0	0	0	0	0	0	0	0	0	0	0	0.000256148	0.000431939	0	0.000273554	0	0.000119055	0.000439605	0.000243665	0.000134747	0	0.000422272	0	0	1.71e-05	8.33e-05	0.000523854	0.000290455	0.000117414	0	0.00070102	0.000365379	0.000393637	0.000534624	0.000277792	0.00479308	0.000598135	0.00116212	4.28e-05	5.81e-05	0.00273695	0	4.97e-05
subset:31336	Rumex 111	0	0	0	0	0	0	0	0	0	0	0	0	0	0	0	0	0.00253896	0.000726337	0.0107311	0.00455231	0.00468294	0.00129877	0.0023226	0.00113821	0.00169743	0.00122463	0.00146786	0.000948475	0.00115807	0.0142736	0.00736342	0.018323	0.0402159	0.0137045	0.020668	0.0222314	0.0273771	0.0713507	0.0529888	0.0905889	0.0206163	0.0473066	0.0622662	0.289636	0.0315916	0.0535815	0.0255689	0.0402243
subset:31412	Sambucus	0	0	0	0	0	0	0	0	0	0	0	0	0	0	0	0	0	0	0	0	0	0	0	0	0	0	0	0	0	0	0	3.54e-05	0	0	0	0	0	0	8.32e-05	1.63e-05	0	0.000111526	0.000271065	0	8.57e-05	0.000135085	0	1.2e-05
subset:31417	Microchloropsis	0	0	0	0	0	0	0	0	0	0	0	0	0	0	0	0	0	0	0	0	0	0	0	0	0	0	0	0	0	0	0	0	0	0	0	0	0	0	0	0	0	0	0	0	0	0	0	0
subset:31486	Solanoideae	0	0	0	0	0	0	0	0	0	0	0	0	0	0	0	0.123741	0	0	0	0	9.74e-05	0	0	0	0	0	0	0	0	0	0	0	0	0	0	0	0	0	0	0	0	0	0	0	0	0	0	0
subset:31564	Avenella flexuosa	0	0	0	0	0	0	0	0	0	0	0	0	0	0	0	0	0	0	0	0	0	0	0	0	0	0	0	0	0	0	0	0	0	9.74e-05	0	0	1.87e-05	0	0	0	0	0	0	0	0	0	0	0
subset:31581	Hippocrepis comosa	0	0	0	0	0	0	0	0	0	0	0	0	0	0	0	0	0	0.00050135	0	0.000367618	0	0.000372605	0	0	0.000441101	0.00027849	0.000713561	0.000404635	0.000574731	0	0.000190021	6.69e-05	0.000193899	4.43e-05	0.000172348	0	9.55e-05	0	0.000111961	8.14e-05	0	9.8e-05	0.00104456	0	0	0	0	0.000104498
subset:31697	Apioideae	0	0	0	0	0	0	0	0	0	0	0	0	0	0	0	0	0	0	0	0	0	0	0	0	0	0	0	0	0	0	0	0	0	0	0	0	0	0	0	0	0	3.39e-05	0	0	0	0	0	0
subset:31919	Asteroideae111	0	0	0	0	0	0	0	0	0	0	0	0	0	0	0	0	0.044687	0.0728506	0.041139	0.00952779	0.022707	0.0701858	0.0428654	0.0280383	0.0232679	0.0104499	0.0133643	0.00917513	0.0187988	0.00459488	0.040529	0.00919272	0.00411438	0.019655	0.0245814	0.0060433	0.00679213	0.00426651	0.00245655	0.00291043	0.00262332	0.0107438	0.0237116	0.002631	0.00141196	0.0109621	0	0.00534861
subset:31960	Rhinanthus alectorolophus	0	0	0	0	0	0	0	0	0	0	0	0	0	0	0	0	0	0	0	0	0	0	0	0	0	0	1.37e-05	0	0	0	0	0.000304212	0	0	4.43e-05	8.04e-05	1.87e-05	0	6.89e-05	0	0	0	0.000721238	2.57e-05	0	0.00035534	0	7.68e-05
subset:31998	Hieraciinae 111	0	0	0	0	0	0	0	0	0	0	0	0	0	0	0	0	0.000987793	0.000286947	0.00112486	0	0.00048486	0	0	0.000762659	0.00278578	0.00622397	0.00494492	0.00105072	0.00106649	0.00122709	0.000330372	3.25e-05	3.45e-05	0.00085886	0	0	0	9.49e-05	0	0	0	0	0	0.000209649	1.67e-05	0	0	0
subset:32056	Asterales 3	0	0	0	0	0	0	0	0	0	0	0	0	0	0	0	0	0	0	0	0	0	0	0	0	0	0	0	0	0	0	0	0	0	0	0	0	0	0	0	0	0	0	0.000443787	0	0	0	0	0
subset:32068	Arabis 1	0	0	0	0	0	0	0	0	0	0	0	0	0	0	0	0	0	0	0	0	0	0	0	0	0	0	0	0	1.06e-05	0	0	0	0	0	0	0	0	0	3.85e-05	0	0	0	0.000292466	0	0	0	0	0.000443176
subset:32192	Rumex scutatus	0	0	0	0	0	0	0	0	0	0	0	0	0	0	0	0	0	0	0	0	0	0	0	0	0	0	0	0	0	0	0	0	0	0	0	0	0	0	0	0	0	0	0	0	0	0	0	0
subset:32280	Juniperus	0	0	0	0	0	0	0	0	0	0	0	0	0	0	0	0	0	0.000186036	0.000376915	0.000679902	0.000345507	0.000671705	0.00216113	0.000617771	0.00031859	0.000116411	0.000111077	8.96e-05	0.00049188	0.000107226	0.000939778	0.00248687	0.00214052	0.000967638	0.000454893	0.0075794	0.00133723	0.0013786	0.00208286	0.00238542	0.00692606	0.0115475	0.00661893	0.00313848	0.00186247	0.00449117	0	0.00777486
subset:32298	Veronica subgen. Veronica 111	0	0	0	0	0	0	0	0	0	0	0	0	0	0	0	0	0.00105266	0.000766889	0.00428312	0.00643207	0.0070765	0.00207151	0.00192339	0.00275579	0.00577552	0.0111891	0.00715185	0.0037163	0.00874381	0.0393062	0.00303209	0.00115536	0.00228823	0.0052884	0.00267419	0.00742884	0.00286475	0.000456942	0.000136321	0.00042436	0	0	0.000175511	0.000168546	6.08e-05	0	0	0.00165452
subset:32404	Saxifraga cotyledon	0	0	0	0	0	0	0	0	0	0	0	0	0	0	0	0	0	0	0	0	0	0	0	0	0	0	1.59e-05	0	0	0	0	0	0	0	0	0	0	0	0	0	0	0	0	0	0	0	0	2.98e-05
subset:32476	Asplenium viride	0	0	0	0	0	0	0	0	0	0	0	0	0	0	0	0	0	0	0.00540096	0	0	0.000102559	0	0	5.96e-05	0	1.1e-05	0	0	0	0	0	0	4.31e-05	0	0	3.11e-05	0	1.78e-05	0	0	0	0	0.00068066	0	0	0	0.000198182
subset:3248	Scandicinae 1	0	0	0	0	0	0	0	0	0	0	0	0	0	0	0	0	0	0	0	0	0	0	0	0	0	7.24e-05	0	0	0	0	4.01e-05	0	2.07e-05	0	0	0.000262116	0.000124259	0.000470331	0.000631103	0.00285066	0.000417519	0.00553731	0.00049719	7.39e-05	0.000345222	0.000135227	0	0.000793263
subset:3291	Vaccinium myrtillus 111	0	0	0	0	0	0	0	0	0	0	0	0	0	0	0	0	0.0010596	0.00010842	0.00147048	0.000454405	0.000599233	0.00023989	0.000641461	0.000157893	0.00057746	0.000195436	0.000233945	0.000194931	0.000499987	0.000962597	0.000896329	0.0100738	0.0110327	0.0019993	0.00304879	0.005268	0.00335549	0.00521178	0.00297276	0.00431077	0	7.45e-05	0.000615485	0.00170757	0.000267933	0.0026299	0	0.000103181
subset:3455	Trollius europaeus	0	0	0	0	0	0	0	0	0	0	0	0	0	0	0	0	0	0	0	0	0	0	0	0	0	0	8.23e-06	7.57e-06	1.42e-05	0	6.66e-05	0.000198103	0.000160107	0.000106924	8.69e-05	0.000431658	0.00126828	0.00105474	0.000948347	0.000705613	0	0.000258733	0.000538535	0.000676897	9.82e-05	0	0	0.0061363
subset:3456	Cerastium 1	0	0	0	0	0	0	0	0	0	0	0	0	0	0	0	0	0	0	0	0	0	0	0	0	0	0	2.77e-05	0	1.06e-05	0.000148787	0	2.84e-05	0	0	0	0	0	0	0	0	0	0	0	0	0	0	0	0
subset:3504	Pedicularis foliosa	0	0	0	0	0	0	0	0	0	0	0	0	0	0	0	0	0	0	0	0	0	0	0	0	0	0	0	0	0	0	0.000106755	0.000519032	0.000506216	7.59e-05	0.000164083	0.000307309	0.00174901	0.00423895	0.00202979	0.00609151	0.00150301	0.00786338	0.00731375	0.000166264	0.000882179	0.00177306	0	0.0493065
subset:3524	Comarum palustre	0	0	0	0	0	0	0	0	0	0	0	0	0	0	0	0	0	0	0.000552259	0	0	0	0	0	0	0	2.47e-05	0	0	0	0	0	2.07e-05	1.39e-05	0	0	0	0	0	4.07e-05	0	0	0	0	0	0	0	1.5e-05
subset:3525	Geranium sylvaticum 111	0	0	0	0	0	0	0	0	0	0	0	0	0	0	0	0	9.15e-05	0.000135744	0.000744619	0.000211995	0.000419147	0.000337827	0.0018364	0.000363605	0.00155249	0.000660145	0.00162128	0.000108901	0.000378307	0.000333158	0.003631	0.0311438	0.0214924	0.00714621	0.00451372	0.0234024	0.0186748	0.0652406	0.0404122	0.052548	0.00325134	0.000716893	0.000783032	0.00610734	0.00181917	0.00298077	0	0.00634563
subset:3585	Asteraceae 17	0	0	0	0	0	0	0	0	0	0	0	0	0	0	0	0	0	0	0	0	0	0	0	0	0	0	0	0	0	0	0	0	0	0	0	0	0	0	0	0	0	0	0	0	0	0	0	0
subset:3659	Potentilla 3	0	0	0	0	0	0	0	0	0	0	0	0	0	0	0	0	0.0019076	0.000497115	0.00335571	0.00325992	0.00361759	0.00108136	0.00177058	0.00269042	0.00442512	0.000981859	0.00568804	0.000772907	0.0014088	0.00430011	0.00114643	0.0042122	0.00285727	0.00310344	0.00228856	0.00378049	0.000945204	0.00100852	0.00136683	0.00152004	0	0	0	0.000646308	4.54e-05	0	0	0.000173302
subset:3875	Ulmus	0	0	0	0	0	0	0	0	0	0	0	0	0	0	0	0	0	0	0	0	0	0	0	0	0	0	0	0	0	0	0	0	0	0	0	0	0	0	0	0	0	0	0	0	0	0	0	0
subset:388	Pedicularis 2	0	0	0	0	0	0	0	0	0	0	0	0	0	0	0	0	0	0	0	0	0	0	0	0	0	0	0	0	0	0	0	0	0	0	0	0	1.87e-05	0.000191424	4.35e-05	0	0	0.000199917	0	0	0	2.72e-05	0	0.000899301
subset:3992	asterids	0	0	0	0	0	0	0	0	0	0	0	0	0	0	0	0	0	0	0	0	0	0	0	0	0	0	0	0	0	0	0	0	0	0	0	0	0	0	0	9.8e-06	0	0	0	0	0	0	0	0
subset:4022	Saxifraga 111	0	0	0	0	0	0	0	0	0	0	0	0	0	0	0	0	0.00256963	0.0131971	0.00523015	0.0024154	0.00575727	0.0150138	0.0122211	0.00450331	0.00459426	0.00344552	0.00635313	0.00649299	0.00394162	0.00103742	0.00566164	0.00268375	0.00023089	0.000947381	0.00455114	0.00186522	0.000374762	5.42e-05	0.000244496	0.000123865	0.00203864	0.00176042	0.00332251	0.000108834	0.00013472	0.00290912	0	0.000527417
subset:4084	Penium margaritaceum	0	0	0	0	0	0	0	0	0	0	0	0	0	0	0	0	0	0	0	0	0	0	0	0	0	0	0	0	0	0	0	0	0	0	0	0	0	0	0	0	0	0	0	0	0	0	0	0
subset:4121	Poa	0	0	0	0	0	0	0	0	0	0	0	0	0	0	0	0	0.000186607	0.000211911	0.000863116	0.00162284	0.000253431	0.00122477	0	0.000947001	0.00014806	0.00081263	0.0004379	3.96e-05	0.000250718	0.000316325	9.01e-05	0.000223645	0.000138557	0.000196771	0.000752483	0.000109059	0	0.000508417	8.7e-05	7.39e-05	0	0	0	0	0	0	0	0.000948561
subset:4206	Androsace	0	0	0	0	0	0	0	0	0	0	0	0	0	0	0	0	0	0	0	0	0	0	0	0	0	0	0	0	0	0	0	0	0	0	0	7.71e-05	0	0	0	0	0	0	0	0	0	0	0	0
subset:4261	Veronica subgen. Veronica 2	0	0	0	0	0	0	0	0	0	0	0	0	0	0	0	0	0.00042281	0.0016865	0.00397839	0.00367676	0.00451208	0.00958158	0.0043219	0.00309554	0.00485462	0.00526964	0.00466408	0.00280182	0.00932796	0.00487561	0.000737097	0.00013329	0.000718529	0.00122188	0.003998	0.00105922	0.000144396	0	0	9.5e-05	0	0.00159826	0	0	0	0	0	0
subset:4284	Rhododendron	0	0	0	0	0	0	0	0	0	0	0	0	0	0	0	0	0.000413223	0.000129739	0	0.000595886	5.58e-05	0.000237445	0	0	0.000286041	0.000182461	0	1.23e-05	0	8.66e-05	0	0.00024258	0.000520422	0	0.000476259	0.00252855	0.00273129	0.000437473	0.000208018	0.00026137	0.00293063	0.000240562	0.00161676	0.000385393	4.26e-05	0.00125675	0	0.00158024
subset:4528	Mentheae	0	0	0	0	0	0	0	0	0	0	0	0	0	0	0	0	0.0625506	0.173132	0.109213	0.0516258	0.138686	0.275215	0.101988	0.22189	0.310967	0.252407	0.491184	0.740624	0.325721	0.142097	0.212099	0.0503315	0.0409881	0.108475	0.0506854	0.0259277	0.00767198	0.00134357	0.0016915	0.00223245	0	0.00908564	0.00579353	0.00309166	0.00473023	0.0150481	0	0.000672493
subset:4573	Hieraciinae 2	0	0	0	0	0	0	0	0	0	0	0	0	0	0	0	0	0.000365925	0	0	0.00018359	0	0	0	0.000342153	0.000143021	0.000744101	0.000548826	0.000914693	0.000203026	0	0	0	0	0	0	0	0	0	0	0	0	0	0	0	0	0	0	0
subset:4646	Saussurea	0	0	0	0	0	0	0	0	0	0	0	0	0	0	0	0	0	0	0	0	0	0	0	0	0	0	0	0	0	0	0	0	0.00051077	0	0	0	0	0	0	0	0	0	0	0	0	0	0	0
subset:4664	Quercus 2	0	0	0	0	0	0	0	0	0	0	0	0	0	0	0	0	0	0	0	2.33e-05	0	0	0	0	0	0	0	0	0	0	0	3.4e-05	0	0	0	0	0	0	5.93e-05	0	0	0	0	0	0	0	0	0
subset:4676	Pteridium aquilinum	0	0	0	0	0	0	0	0	0	0	0	0	0	0	0	0	0	0	0	0	0	0.00935386	0.00027533	0	0	0.000208797	0	0	0	7.44e-05	0.000107043	0	4.97e-05	0.000210026	0	0	0.000184943	0	0	0	0	0	0	0	0.000199627	0	0	0.000199452
subset:4750	Dactylorhiza incarnata	0	0	0	0	0	0	0	0	0	0	0	0	0	0	0	0	0	0	0	5.82e-05	0	0	1.99e-05	0	0	0	0	0	0	0	0	0	0	0	0	0	0	0	0	0	0	0	0	0	0	0	0	0
subset:4775	Luzula sylvatica	0	0	0	0	0	0	0	0	0	0	0	0	0	0	0	0	0.000164666	0	0	0	0	0	0	0	0.000451357	0	0	0	0	0	0.000120424	0.000157258	9.42e-05	9.15e-05	0	7.13e-05	0	4.07e-05	5.53e-05	0	0	0	0	4.28e-05	4.55e-05	0	0	0.000284327
subset:4801	Chaerophyllum aureum	0	0	0	0	0	0	0	0	0	0	0	0	0	0	0	0	0	0	0	0	0.000175439	0	0	0	0	0	1.59e-05	0	2.13e-05	0	0	8.67e-05	3.04e-05	7.39e-05	0	0.000153401	0	0	0.000166245	0.000314957	0	0.00315789	0.000432339	0.000158368	0.00102999	0.00284062	0	0
subset:4914	Ranunculus 4	0	0	0	0	0	0	0	0	0	0	0	0	0	0	0	0	0.00017719	0.000649644	0.00291483	0.00273421	0.000450278	0.000305795	0	0	0	0	0	0	5.81e-05	0	0	4.46e-05	0	7.03e-05	8.68e-05	0.000285849	1.87e-05	0.00387244	0.00185276	0.00610979	0.00576053	0.00108203	0.00102041	0.00927073	0.000512837	0.00300106	0	0.00244141
subset:4999	Vaccinium vitis-idaea	0	0	0	0	0	0	0	0	0	0	0	0	0	0	0	0	0	0.000142525	0	0.000147697	2.75e-05	0	0.000445898	4.25e-05	0.000147929	3.93e-05	0.000163563	1.47e-05	2.83e-05	0.000119817	0	1.22e-05	0.000290159	6.95e-05	0.000148793	0.000120714	0	0	1.97e-05	0	0	0	0.00053612	0	0	0	0	5.45e-05
subset:5172	Veronica cymbalaria	0	0	0	0	0	0	0	0	0	0	0	0	0	0	0	0	0	0	0	0	0	0	0	0	0	0	0	0	0	4.51e-05	0	0	0	0	0	0	0	0	0	0	0	0	0	0	0	0	0	0
subset:5173	Fraxinus excelsior	0	0	0	0	0	0	0	0	0	0	0	0	0	0	0	0	0	0	0	0	0	0	0	0	0	0	0	0	0	0	0	3.4e-05	0	0	0	0	0	0	0.000186456	0	0	0.000142423	0	0	0	0	0	0
subset:52	Nardus stricta	0	0	0	0	0	0	0	0	0	0	0	0	0	0	0	0	0	0.000239281	0	0.00116256	0	0	0	0	0	0.000138958	7e-05	0	0.000500748	5.14e-05	0	0	0	0	0.000143623	7.86e-05	0	0	0	0	0	0	0	0	0	0	0	0
subset:5373	Athamanta cretensis 111	0	0	0	0	0	0	0	0	0	0	0	0	0	0	0	0	0	0.000779883	0	0	0	0	0	0	0	0	0	0	0.00013303	0.000217293	0.000403531	6.85e-05	0	2.7e-05	0.000312631	0	0	0	0	0	0	4.06e-05	0	0	0	0	0	0
subset:5403	Ranunculus 3	0	0	0	0	0	0	0	0	0	0	0	0	0	0	0	0	0.0529042	0.0281311	0.0302399	0.0164119	0.0289052	0.00658816	0.0160097	0.0268312	0.02181	0.055101	0.0260234	0.0153417	0.0298909	0.0451389	0.0310401	0.0130577	0.0135547	0.0225533	0.0153681	0.00705291	0.00651319	0.0140886	0.00788233	0.0177464	0.0067009	0.00462282	0.00761427	0.0201621	0.0037625	0.00380508	0.0608248	0.049206
subset:5683	Sibbaldia procumbens	0	0	0	0	0	0	0	0	0	0	0	0	0	0	0	0	0	0	0	0	0	0	0.000660793	0	0.000517664	0.000252895	0.000503755	3.71e-05	3.54e-05	8.81e-05	0	0	1.52e-05	3.05e-05	0	0	0	0	0	0	0	0	0	0	0	0	0	0
subset:579	Asteraceae 7	0	0	0	0	0	0	0	0	0	0	0	0	0	0	0	0	0	0	0	0	0.00112666	0	0	0	0	0	0	0	0	0	0	0	0	0	0	0	0	0	0	0	0	0	0	0	0	0	0	0
subset:5919	Nannochloropsis	0	0	0	0	0	0	0	0	0	0	0	0	0	0	0	0	0	0	0	0	0	0	8.45e-05	0	0	0	0	0	0	0	0	5e-05	0	1.39e-05	0.000762763	5.05e-05	0	0	4.16e-05	0	0.000316762	5.32e-05	1.82e-05	7.21e-05	0.00011467	0.000295606	0.015919	1.2e-05
subset:6012	Asteraceae 12	0	0	0	0	0	0	0	0	0	0	0	0	0	0	0	0	0	0	0	0	0	0	0	0	0	0	0	0	0	0	5e-05	0	0	0	0	0	0	0	0	0	0	0	0	0	0	0	0	0
subset:6026	Silene acaulis	0	0	0	0	0	0	0	0	0	0	0	0	0	0	0	0	0	0	0	0	7.97e-05	3.71e-05	0	0	0	0	2.64e-05	0	0	0	0	0	0	0	0	0	0	0	0	0	0	0	0	0	0	0	0	0
subset:6153	Delphinium elatum	0	0	0	0	0	0	0	0	0	0	0	0	0	0	0	0	0	0	0	0	0	0	0	0	0	0	0	0	0	0	0	0	0	0	0	0	0	0	0	0	0	0	0	0	0	0	0	0
subset:6265	Astrantia	0	0	0	0	0	0	0	0	0	0	0	0	0	0	0	0	0	0	0	0	0	0	0	0	0	8.47e-05	5.81e-05	0.00011604	4.22e-05	0	0.000120424	8.74e-05	0.000455617	3.05e-05	0	0	0.000101437	0	0.000706186	0.000336023	0	0.00107423	0.000799977	0	0.000135635	0.00218691	0	6.43e-05
subset:6460	Veronica subgen. Beccabunga	0	0	0	0	0	0	0	0	0	0	0	0	0	0	0	0	0.000128074	0.000174314	0.00311515	0.00368416	0.00458146	0.0010542	0.000253036	0.000631717	0.00194181	0.00154961	0.000566307	0.0011325	0.00152399	0.0334287	0.00906624	0.00613492	0.0249688	0.00567425	0.00427621	0.0160953	0.000554659	0.00749811	0.00280426	0.0150021	0	4.73e-05	0.00347513	0.00241458	0.00276139	0	0	0.00071721
subset:6664	Boraginaceae 111	0	0	0	0	0	0	0	0	0	0	0	0	0	0	0	0	0	0	0	0	0	0	0	0	0	0	0	0	0	0	0	0.000179944	0	0	0	0	0	0	0	0	0	0	0	0	0	0	0	0
subset:6726	Populus	0	0	0	0	0	0	0	0	0	0	0	0	0	0	0	0	0	0	0.000504286	0	0	0	0	0	0.000221631	0	8.25e-05	0	0	0	0	0	0	0	0	2.08e-05	0	0	7.73e-05	0.00319133	0	0	0.00022968	0	0	0	0	0
subset:6821	Lonicera nigra	0	0	0	0	0	0	0	0	0	0	0	0	0	0	0	0	0	0	0	0	0	0	0	0	0	0	0	0	0	0	0	0	0	4.06e-05	0	9.65e-05	9.85e-05	6.78e-05	0	9.8e-06	0	0	0	0	0	0	0	0
subset:6930	Erucastrum	0	0	0	0	0	0	0	0	0	0	0	0	0	0	0	0	0	0	0	0	0	0	0	0	0	0	0	0	0	0	0	0	0	0	0	0	0	0	0	0	0	0	0	0	0	0	0	0
subset:6965	Picea abies	0	0	0	0.0621494	0	0	0	0	0	0	0	0	0	0	0	0	0.00185367	0.000238592	0.00195663	0.00142125	0.000990976	0.00257281	0.0044379	0.00359833	0.00308349	0.00224853	0.0010293	0.000200281	0.000587965	0.00164731	0.00495842	0.0143435	0.0128875	0.00883296	0.0100822	0.0245958	0.0126886	0.0119988	0.0055155	0.0581784	0.0250386	0.415251	0.0534647	0.0328177	0.0211947	0.0491741	0.079745	0.00891691
subset:697	Asterales 5	0	0	0	0	0	0	0	0	0	0	0	0	0	0	0	0	0	0	0	0	0	0	0	0	0	0	0	0	0	0	0	0	0	0	7.48e-05	0	0	0	0	0	0	0	0	9.43e-05	0	0	0	0
subset:6991	Campanulaceae 111	0	0	0	0	0	0	0	0	0	0	0	0	0	0	0	0	0.00396684	0.00401622	0.00212683	0.00309692	0.00556991	0.00658033	0.00775265	0.00652578	0.00630784	0.00354097	0.012864	0.0040365	0.0066499	0.0015495	0.00294656	0.00142692	0.00242964	0.00218124	0.00181395	0.00222913	0.00248196	0.00045552	0.000380188	0.000236641	0	0.000850941	0.000492415	0.000403031	9.38e-05	0.00257387	0	0.00612775
subset:7001	Crepis bocconi	0	0	0	0	0	0	0	0	0	0	0	0	0	0	0	0	0	0	0	0	0	0	0	0	0	0	0	0	0	0	0	0	0	0	0	0	0	0	1.78e-05	0	0	0	0	0	0	0	0	0
subset:709	Gnaphalium	0	0	0	0	0	0	0	0	0	0	0	0	0	0	0	0	0	0	0	0	0	0	0	0	0	0.000251101	6.76e-05	0	0.000141964	0.000123433	0	0	0	7.85e-05	0.000934701	6.25e-05	0	0	0	0	0	0	0	0	0	0	0	0
subset:711	Asteraceae 50	0	0	0	0	0	0	0	0	0	0	0	0	0	0	0	0	0	0	0	0	0	0	0	0	0	0	0	0	0	0	0	0	0	0	0	0	0	0	0	0	0	0	0	0	0	0	0	0
subset:719	Asterales 1	0	0	0	0	0	0	0	0	0	0	0	0	0	0	0	0	0	0	0	0	0	0	0	0	0	7.24e-05	0	0	0	0	0	0	0	0	0	0	0	0	0	0	0	0	0	0	0	0	0	0
subset:724	Oxalis acetosella	0	0	0	0	0	0	0	0	0	0	0	0	0	0	0	0	0	0	0	0	0	0	0	0	0	0	0	0	0	0	0	0	0	0	0	5.85e-05	0	0	0.000373117	0	0	0	0	0	0	0	0	0
subset:7325	Delphinieae 111	0	0	0	0	0	0	0	0	0	0	0	0	0	0	0	0	0	0	9.2e-05	0	0	0	0	0	0	0	4.16e-05	2.45e-05	0	0	0	0.000158326	0.000160122	2.82e-05	0.000536774	0.000398615	0	0.000195116	0.000313311	0.000140261	0	0.000159273	0.0009094	0	5.75e-05	0.000670841	0	0.000506982
subset:7795	Arctostaphylos alpina	0	0	0	0	0	0	0	0	0	0	0	0	0	0	0	0	0	1.66e-05	0	0.000205368	2.75e-05	4.84e-05	0	0	0.00034022	0	0	0	0	2.07e-05	0	0.000136443	0.000106596	4.55e-05	0.000271438	9.35e-05	0.000131399	0	0.000149441	9.8e-06	0	0	2.42e-05	0	0	0	0	0
subset:7897	Asteroideae 11	0	0	0	0	0	0	0	0	0	0	0	0	0	0	0	0	0	0	0	0	0	0	0	0	0	0	0	0	0	0	0	0	0	0	0	0	0	0	0	0	0	0	0	0	0	0	0	0
subset:7937	Juncus	0	0	0	0	0	0	0	0	0	0	0	0	0	0	0	0	0	0	0	0	0	0	0	0	0	0	0	0	0	0	0	0	0	0	0	0	0	0	0	0	0	0	0	0	0	0	0	0
subset:7941	Myrtus communis	0	0	0	0	0	0	0	0	0	0	0	0	0	0	0	0	0	0	0	0	0	0	0	0	0	0	0	0	0	0	0	0	0	0	0	0	0	0	0	0	0	0	0	0	0	0	0	0
subset:7965	Salix	0	0	0	0	0	0	0	0	0	0	0	0	0	0	0	0	0.0187716	0.00859275	0.0385787	0.0217262	0.0255274	0.0157055	0.0207271	0.00893942	0.00868426	0.0125326	0.0030037	0.00127762	0.00963214	0.00940669	0.00648983	0.0132258	0.00383255	0.00273232	0.00452878	0.00781548	0.00850937	0.00904831	0.00572996	0.0187063	0.00814978	0.00917399	0.0224176	0.0039989	0.00406053	0.0296996	0.126914	0.0320983
subset:7982	Gentiana clusii	0	0	0	0	0	0	0	0	0	0	0	0	0	0	0	0	0	0.000207696	0.000516262	0	0.00010989	0.000191404	0.000772549	0.000334225	3.73e-05	9.66e-05	0.00017569	9.81e-06	0.000140017	0	9.37e-05	0	0	0	9.56e-05	3.63e-05	0	0	2.47e-05	0	0	0	0	0	0	0	0	0
subset:7985	Poeae	0	0	0	0	0	0	0	0	0	0	0	0	0	0	0	0	0.00285706	0.00506488	0.000180919	0.000737015	0.00136719	0.00116714	0	0.00471823	0.0015456	0.00130843	0.00177094	0.000323313	0.00112097	0.00286248	0.000860361	0.0015075	0.00167793	0.000873847	0.00150178	0.000557714	0.000296996	4.07e-05	0.000253297	6.21e-05	0	0.000332321	0.000135106	0.000271289	0.000221649	0.0016111	0	0.00137966
subset:8062	Prunus	0	0	0	0	0	0	0	0	0	0	0	0	0	0	0	0	0	0	0	0	0	0	0	0.000243665	0	0	0	0	0	0	0	0	0	0	0	5.19e-05	0	0	2.37e-05	0	0	0	0	0	0	0	0	0
subset:8066	Viburnum lantana	0	0	0	0	0	0	0	0	0	0	0	0	0	0	0	0	0	0	0	0	0	0	0	0	0.000111045	0	0	0	1.06e-05	0	0	0	0	0.000110788	0	0	0	0	0	0	0	0	0	0	0	0	0	0
subset:8077	Plantago media	0	0	0	0	0	0	0	0	0	0	0	0	0	0	0	0	0	0	0	0.000706554	0	0	0	0	0	3.93e-05	0.000486011	3.28e-05	0.000190638	8.71e-05	0	0	0	2.31e-05	0	0	0	0	0	0	0	0	0	0	0	0	0	0
subset:8093	Arachis	0	0	0	0	0	0	0	0	0	0	0	0	0	0	0	0	0	0	0	0	0	0	0	0	0	0	0	0	0	0	0	0	0	0	0	0	0	0	0	0	0	0	0	0	0	0	0	0
subset:8144	Alnus alnobetula	0	0	0	0	0	0	0	0	0	0	0	0	0	0	0	0	0	0	0	0.000716922	0.000324765	0	0	0.000342153	0	6.85e-05	8.53e-05	0	0.00010036	0.000385618	0.0024173	0.016413	0.00975792	0.00136625	0.00152724	0.0105544	0.0161578	0.0282923	0.0195131	0.0246729	0.0360385	0.0271089	0.112393	0.0650043	0.017372	0.0802045	0.151639	0.0329668
subset:8157	Gentiana 1	0	0	0	0	0	0	0	0	0	0	0	0	0	0	0	0	0	0	0	0	8.24e-05	0	0	0	0	1.96e-05	3.97e-05	0	3.9e-05	0	5.35e-05	0.000334229	3.95e-05	4.62e-05	0	0.000731012	0.000263619	0.00100659	0.000748756	0.000202829	0	3.39e-05	0	0	6.2e-05	0	0	0.000191216
subset:8285	Cucurbitaceae	0	0	0.375	0	0	0	0	0	0	0	0	0	0	0	0	0	0	0	0	0	0	0	0	0	0	0	0	0	0	0	0	0	0	0	0	0	0	0	0	0	0	0	0	0	0	0	0	0
subset:8354	Carum carvi	0	0	0	0	0	0	0	0	0	0	0	0	0	0	0	0	0.00075135	0.000638954	0.0026168	0	0.00160046	0.000748177	0.00314862	0.00171943	0.00107009	0.000403648	0.00194706	0.000653799	0.00149789	6.96e-05	5.35e-05	0	0	6.22e-05	0	0	0	0	0	0	0	0	0	0	1.43e-05	0	0	0
subset:8406	Helianthemum nummularium	0	0	0	0	0	0	0	0	0	0	0	0	0	0	0	0	0.0513822	0.0371704	0.0576006	0.0988358	0.0726071	0.0446172	0.0612489	0.0550818	0.0737829	0.0465326	0.0347034	0.0188898	0.0381026	0.0309231	0.0499248	0.0693998	0.0723112	0.0474594	0.0567655	0.0657889	0.0181582	0.0125099	0.012388	0.0124899	0.0024517	0.00298718	0.00266244	0.0189006	0.00294988	0.00907667	0	0.00223529
subset:8642	Chrysosplenium alternifolium	0	0	0	0	0	0	0	0	0	0	0	0	0	0	0	0	0	0	0	0	0	0	0	0	0	0	0	0	1.77e-05	3.47e-05	0	0	0	0	0	0	0	0	0	0	0	0	0	0	0	0	0	0
subset:8679	Anthoxanthum	0	0	0	0	0	0	0	0	0	0	0	0	0	0	0	0	0	0.000176596	0	0	0.000238102	0	0	0	0	0	0	0	2.13e-05	7.56e-05	0	0.000165699	9.57e-05	7.51e-05	7.54e-05	8.83e-05	0	0	5.86e-05	0	0	0	0	0	0	0	0	0
subset:8872	Clinopodium acinos	0	0	0	0	0	0	0	0	0	0	0	0	0	0	0	0	0	5.27e-05	0	0.00111131	0.000715604	0	0	0	0.000243987	0.000153106	0.000188711	0.000299522	0.000344504	0.000449621	0.00172199	0.00390002	0.000884428	0.000648741	0.000531686	0.000155566	0.000156375	0	0	0	0	0	0	0	0	0	0	0
subset:8949	Polystichum lonchitis	0	0	0	0	0	0	0	0	0	0	0	0	0	0	0	0	0	2.21e-05	0.000450194	0.000161929	0.000224597	0	0	0	0	0	0	0	1.06e-05	0	0	0	0	0	0	0	0	0	0	0	0	0	0	0	0	0	0	0
subset:8972	Asteraceae 15	0	0	0	0	0	0	0	0	0	0	0	0	0	0	0	0	0	0	0	0	0	0	0	0	0	0	0	0	0	0	0	0	0	0	0	0	0	0	0	0	0	0	0	0	0	0	0	0
subset:9073	Plantago major	0	0	0	0	0	0	0	0	0	0	0	0	0	0	0	0	0.000743263	0	0	0	0	0	0	0.000302998	0.000143021	0.000179108	0.000634494	0.000187581	0.000819589	0.00363688	0.00102342	0.000101199	0.000284981	0.00457929	0.00273835	0.00093228	0	0	0	0	0	0	0	0	7.17e-06	0	0	0
subset:9129	Orobanche 1	0	0	0	0	0	0	0	0	0	0	0	0	0	0	0	0	0	0	0	0	0	0	0	0	0	0	0	0	0	0	0	0	0	0	0	0	0	0	0	0	0	0	0	0	0	0	0	0
subset:9156	Cornus sanguinea	0	0	0	0	0	0	0	0	0	0	0	0	0	0	0	0	0	0	0	0.000575904	0	0	0	0	0	0	8.23e-06	0	0	0	5e-05	0	2.37e-05	0	0.000186256	0	0	0	0	0	0	0	0	0	7.39e-05	0	0	0
subset:9324	Vicia sylvatica	0	0	0	0	0	0	0	0	0	0	0	0	0	0	0	0	0	0	0	0	0	0	0	0	0	0	0	0	0	0	0	0	0	0	0	0	0	0	0	0	0	0	0	0	0	0	0	0
subset:950	Cuscuta europaea	0	0	0	0	0	0	0	0	0	0	0	0	0	0	0	0	0	3.09e-05	0	0	0	0	0	0	0	0	0	0	0	0	0	0	0	0	0	0	0	0	0	0	0	0	0	0	0	0	0	0
subset:9569	Cerastium fontanum	0	0	0	0	0	0	0	0	0	0	0	0	0	0	0	0	0	2.21e-05	0	0	0	0	0	0.000151883	0	0	8.23e-06	0	0	0	0	5.77e-05	0.000193899	0	0	0	0	0	0	0	0	0	0	0	0	0	0	0
subset:9580	Dactylis glomerata	0	0	0	0	0	0	0	0	0	0	0	0	0	0	0	0	0	0	0	0	0	0	0	0	0	0	0	7.57e-06	0	0	5e-05	0.000514595	0.00013124	2.16e-05	0.000236967	0.000254582	5.33e-05	0.000636558	0.000688536	0.000305455	0	0.000298338	0.00129728	0.000276176	0.000146739	0.00198067	0	0.00074804
subset:9581	Asteroideae 10	0	0	0	0	0	0	0	0	0	0	0	0	0	0	0	0	0	6.66e-05	7.83e-06	0	9.92e-06	2.99e-05	0	0	0	0	0	0	0	0	0	0	0	0	0	0	0	0	0	0	0	0	0	0	0	0	0	0
subset:9584	Tilia	0	0	0	0	0	0	0	0	0	0	0	0	0	0	0	0	0	0	0	0	0	0	0	0	0	0	2.38e-05	0	0	0	0	0	0	0	0	0	6.34e-05	0	0	0	0	0	0	0	0	0	0	0
subset:9603	Soldanella	0	0	0	0	0	0	0	0	0	0	0	0	0	0	0	0	0.000133291	0.000207286	0.00109799	0	0.000693889	0	0.000743947	0	0	6.54e-05	6.77e-05	0.000133771	9.19e-05	0	0	0.00035129	8.97e-05	0.000122904	0	0	0	0.000255232	5.86e-05	0	0	0	0	6.85e-05	0	0	0	0.000118223
subset:9608	Rosoideae 111	0	0	0	0	0	0	0	0	0	0	0	0	0	0	0	0	0	6.27e-05	0.00147757	0	0	0	0	0	0.000249403	0.000677096	0.00111436	0.000551274	0.000211979	0.00036333	0.000260196	0.00473647	0.00261858	0.000593833	0.0014186	0.00513199	0.0049623	0.0100558	0.00619487	0.00671533	0	0.000138037	0.00273856	0.000949164	0.000717633	0.00132862	0	0.00172583
subset:9639	Saxifraga 9	0	0	0	0	0	0	0	0	0	0	0	0	0	0	0	0	0	0	0	0	0	0	0	0	0	0	0	0	0	1.73e-05	0	0	0	0	0	0	0	0	0	0	0	0	0	0	0	0	0	1.2e-05
subset:9663	Plantago alpina	0	0	0	0	0	0	0	0	0	0	0	0	0	0	0	0	0.031931	0.013146	0.062582	0.0618714	0.064477	0.0549751	0.121633	0.0312296	0.0538384	0.0363337	0.0118192	0.0057181	0.0242097	0.0272881	0.0167807	0.00482397	0.00796526	0.0216211	0.00611102	0.00504132	0.00037932	0.00107285	0.00142428	0.000511035	0	0.000379795	0.000258442	0.0108877	0.000488066	0	0	0.00237848
subset:9865	Vaccinium uliginosum 111	0	0	0	0	0	0	0	0	0	0	0	0	0	0	0	0	0.00103988	0.00031304	0.00125156	0	0.000444635	0	0.0026032	0.000541747	0.000126684	0.000223039	5.33e-05	0	4.6e-05	0.00147538	0.00104201	0.00138844	0.00224668	0.000582265	0.000882498	0.00510266	0.0031351	0.012848	0.00175554	0.00124243	0.000367323	0.00308327	0.00124534	0.00256956	0.000483959	0.00292642	0	0.0024421
[truncated: 528 more columns]

## Sheet: 2
		Functional group	Family/order	Rank	DNA	Pollen
		shrub	Adoxaceae	species		Sambucus nigra-type							Comparison between pollen and sedaDNA results
		shrub		genus	Sambucus
		shrub		species	Viburnum lantana
		shrub		genus		Viburnum
Contamination		Forbs	Amaryllidaceae	species	Allium victorialis
		Forbs		genus		Allium-type
Family		Forbs	Apiaceae	family	Apioideae (x5)	Apiaceae indet
Genus		Forbs		genus	Astrantia
Species		Forbs		species	Athamanta cretensis
Other		Forbs		genus	Bupleurum (x2)	Bupleurum-type
		Forbs		species	Carum carvi
		Forbs		genus	Chaerophyllum	Chaerophyllum-type
		Forbs		species	Chaerophyllum aureum
		Forbs		genus	Eryngium	Eryngium
		Forbs		species	Meum athamanticum
		Forbs		species	Peucedanum austriacum
		Forbs		genus	Pimpinella	Pimpinella
		Forbs		genus	Sanicula
		Forbs		family	Scandicinae
		Forbs		genus		Apium
		Forbs		species		Daucus carota
		Forbs		genus		Falcaria
		Forbs		genus		Heracleum
		Forbs		genus		Laserpitium
		Forbs		species		Ligusticum mutellina
		Forbs		genus		Oenanthe
		Forbs		species		Orlaya grandiflora
		Forbs		genus		Peucedanum-type
		Forbs		species		Torilis arvensis
		Forbs		species		Torilis japonica
		Forbs	Araliaceae	species		Hedera helix
		Forbs	Asteraceae	genus	Achillea	Achillea-type
		Forbs		species	Achillea atrata
		Forbs		species	Achillea macrophylla
		Forbs		family	Anthemideae
		Forbs		family	Asteraceae (x17)
		Forbs		family	Asteroideae (x4)
		Forbs		order	Asterales (x6)
		Forbs		clade	asterids
		Forbs		genus		Carduus-type
		Forbs		family	Carduinae
		Forbs		species	Carlina acaulis subsp. caulescens
		Forbs		family		Cichorioideae
		Forbs		species	Cirsium arvense
		Forbs		genus		Cirsium
		Forbs		genus	Crepis
		Forbs		species	Crepis bocconi
		Forbs		species	Crepis paludosa
		Forbs		species	Crepis rhaetica
		Forbs		genus	Doronicum
		Forbs		genus		Gnaphalium-type
		Forbs		family	Hieraciinae (x2)
		Forbs		species	Hypochaeris maculata
		Forbs		genus	Jurinea
		Forbs		species	Leucanthemopsis alpina
		Forbs		genus	Saussurea
		Forbs		genus	Leontodon
		Forbs		species	Leontodon autumnalis
		Forbs		species	Leontodon hispidus
		Forbs		genus		Scorzonera
		Forbs		genus		Senecio-type
		Forbs		family	Senecioneae
		Forbs		genus		Ambrosia
		Forbs		genus		Arctium
		Forbs		genus		Artemisia
		Forbs		genus		Aster-type
		Forbs		family		Asteroideae
		Forbs		species		Centaurea jacea-type
		Forbs		species		Tussilago farfara
		tree	Betulaceae	genus	Alnus
		tree		species		Alnus glutinosa-type
		tree		species	Alnus alnobetula
		tree		species		Alnus viridis
		tree		genus	Betula	Betula
		tree		family	Betulaceae
		tree		species		Carpinus betulus
		tree		species		Corylus avellana
		Forbs	Boraginaceae	family	Boraginaceae (x2)
		Forbs		family	Lithospermeae
		Forbs		genus	Myosotis
		Forbs		species	Myosotis arvensis
		Forbs		genus		Echium
		Forbs	Brassicaceae	genus	Arabis (x3)
		Forbs		family	Brassicaceae	Brassicaceae
		Forbs		family	Cardamineae
		Forbs		genus	Erucastrum
		Forbs		species	Pritzelago alpina
		Forbs	Campanulaceae	genus	Campanula	Campanula
		Forbs		species	Campanula thyrsoides
		Forbs		family	Campanulaceae
		Forbs		clade	campanulids
		Forbs		genus	Phyteuma
		Forbs		genus		Jasione
		Forbs	Cannabaceae	species		Humulus lupulus
		Forbs		species		Cannabis sativa
		shrub	Caprifoliaceae	family	Knautia	Knautia
		Forbs		genus	Lonicera
		shrub		species	Lonicera alpigena	Lonicera alpigena
		shrub		species	Lonicera nigra
		shrub		genus	Scabiosa
		Forbs		species		Scabiosa columbaria-type
		Forbs		genus	Valeriana (x2)
		Forbs		genus		Succisa-type
		Forbs	Caryophyllaceae	genus	Cerastium (x2)	Cerastium
		Forbs		species	Cerastium cerastoides
		Forbs		genus	Gypsophila
		Forbs		species		Gypsophila repens-type
		Forbs		genus	Moehringia
		Forbs		genus	Sagina	Sagina
		Forbs		genus	Silene
		Forbs		species		Silene dioica
		Forbs		species	Silene acaulis
		Forbs		species	Silene vulgaris	Silene vulgaris
		Forbs		species	Stellaria nemorum
		Forbs		family		Caryophyllaceae indet
		Forbs	Celastraceae	species	Parnassia palustris
		Forbs	Chenopodiaceae	family		Chenopodiaceae
		shrub	Cistaceae	genus	Helianthemum (x2)	Helianthemum
		Forbs	Convolvulaceae	family	Convolvuleae
		Forbs		species		Convolvulus arvensis-type
		Forbs		species	Cuscuta europaea
		shrub	Cornaceae	genus	Cornus
		shrub		species		Cornus sanguinea
		Forbs	Crassulaceae	family	Crassulaceae
		Forbs		species	Sedum album
		Forbs		genus		Sedum-type
		Forbs	Cucurbitaceae		Cucurbitaceae
		Forbs		species	Sicyos angulatus
		tree	Cupressaceae	family	Cupressaceae (x3)
		tree		genus		Juniperus
		Graminoid	Cyperaceae	genus	Carex (x3)
		Graminoid		species	Carex caryophyllea
		Graminoid		species	Carex frigida
		Graminoid		species	Carex parviflora
		Graminoid		family		Cyperaceae
		Forbs	Dipsacaceae	family		Dipsacaceae indet
		shrub	Elaeagnaceae	species	Hippophae rhamnoides	Hippophaë rhamnoides
		shrub	Ericaceae	species	Arctostaphylos uva-ursi (x2)
		shrub		species	Arctostaphylos alpina
		shrub		species	Calluna vulgaris	Calluna vulgaris
		shrub		species	Empetrum nigrum
		shrub		species	Erica carnea
		shrub		species	Kalmia procumbens
		shrub		species	Rhododendron hirsutum
		shrub		genus		Rhododendron
		shrub		genus		Vaccinium-type
		shrub		species	Vaccinium myrtillus
		shrub		species	Vaccinium uliginosum
		shrub		species	Vaccinium vitis-idaea
		shrub	Ephedraceae	species		Ephedra distachya-type
		shrub		species		Ephedra fragilis-type
		Forbs	Euphorbiaceae	genus	Euphorbia sect. Esula
		Forbs		species		Mercurialis annua
		Forbs		species		Mercurialis perennis
		Forbs	Fabaceae	species	Anthyllis vulneraria
		Forbs		genus	Astragalus
		Forbs		species	Astragalus alpinus
		Forbs		tribe	Fabeae
		Forbs		family		Fabaceae indet
		Forbs		species	Hedysarum hedysaroides
		Forbs		species	Hippocrepis comosa
		Forbs		species	Lathyrus pratensis
		Forbs		genus		Lathyrus-type
		Forbs		genus	Lotus
		Forbs		genus	Onobrychis
		Forbs		genus	Oxytropis
		Forbs		genus	Trifolium (x3)
		Forbs		genus	Vicia
		Forbs		species	Vicia sylvatica
		Forbs		species		Trifolium pratense-type
		Forbs		species		Trifolium repens-type
		Forbs		genus		Triticum-type
					Arachis
		tree	Fagaceae	species	Castanea sativa	Castanea sativa
		tree		genus	Quercus (x2)
		tree		species		Quercus robur-pubescens-type
		tree		species		Fagus sylvatica
		Forbs	Gentianaceae		Gentiana (x2)
		Forbs		species		Gentiana pneumonanthe-type
		Forbs		species	Gentiana clusii
		Forbs		genus	Gentianella
		Forbs		species	Gentianopsis ciliata
		Forbs	Geraniaceae	species	Geranium sylvaticum
		Forbs		genus		Geranium
		Forbs	Hypericaceae	genus	Hypericum	Hypericum
		Forbs	Iridaceae	family	Crocoideae
		tree	Juglandaceae	species	Juglans regia	Juglans regia
		Graminoid	Juncaceae	genus	Juncus (x3)
		Graminoid		genus	Luzula (x3)
		Forbs	Lamiaceae	genus	Ajuga
		Forbs		genus	Clinopodium
		Forbs		species	Clinopodium acinos
		Forbs		subfamily	Lamioideae
		Forbs		family		Lamiaceae indet
		Forbs		tribe	Mentheae (x2)
		Forbs		genus		Mentha-type
		Forbs		genus	Prunella
		Forbs		species	Teucrium montanum
		Forbs		species	Ziziphora capitata
		Forbs		genus		Stachys
			Lauraceae		Persea
		Forbs	Lentibulariaceae	species	Pinguicula alpina
		Forbs	Liliaceae	species	Lilium martagon
		Forbs		family		Liliaceae indet
		Forbs	Linaceae	species	Linum catharticum
			Lythraceae	genus		Lythrum
		tree	Malvaceae	genus	Tilia	Tilia
		Forbs	Melanthiaceae	species	Veratrum album
			Myrtaceae		Myrtaceae
			Myrtaceae		Myrtoideae
		shrub	Myrtaceae	species	Myrtus communis
		tree		genus		Eucalyptus
			Musaceae		Musa ornata
					Musaceae
		tree	Oleaceae	family	Oleeae
		tree		species		Fraxinus excelsior-type
		Forbs	Onagraceae	species	Chamaenerion angustifolium
		Forbs		genus	Epilobium (x3)
		Forbs		genus	Oenothera
		Forbs		species	Oenothera rosea
		Forbs	Orchidaceae	species	Dactylorhiza incarnata
		Forbs		genus	Epipactis
		Forbs		species	Gymnadenia conopsea
		Forbs		family	Orchidinae
		Forbs	Orobanchaceae	species	Bartsia alpina
		Forbs		genus		Bartsia-type
		Forbs		genus	Euphrasia (x2)	Euphrasia
		Forbs		species	Melampyrum sylvaticum
		Forbs		genus		Melampyrum
		Forbs		genus	Orobanche (x2)
		Forbs		species	Parentucellia latifolia
		Forbs		genus	Pedicularis (x2)
		Forbs		species	Pedicularis oederi
		Forbs		species	Pedicularis verticillata
		Forbs		genus	Rhinanthus	Rhinanthus-type
		Forbs		species	Rhinanthus alectorolophus subsp. freynii
		Forbs		species	Tozzia alpina
		Forbs		genus		Odontites-type
		Forbs	Oxalidaceae	genus	Oxalis
		Forbs	Papaveraceae	species		Corydalis cava-type
		Forbs		genus		Papaver
		tree	Pinaceae	species	Abies alba	Abies alba
		tree		species	Picea abies	Picea abies
		tree		genus	Pinus
		tree		species		Pinus cembra-type
		tree		species		Pinus sylvestris-type
		tree		species		Larix decidua
		Forbs	Plantaginaceae	species	Callitriche palustris
		Forbs		species	Erinus alpinus
		Forbs		genus	Globularia
		Forbs		species	Globularia cordifolia
		Forbs		genus	Linaria
		Forbs		genus	Paederota
		Forbs		genus	Plantago (x2)
		Forbs		species		Plantago alpina
		Forbs		species		Plantago lanceolata
		Forbs		species	Plantago major	Plantago major
		Forbs		species	Plantago media	Plantago media
		Forbs		species	Veronica
		Forbs		species	Veronica cymbalaria
		Forbs		species	Veronica serpyllifolia
		Forbs		species	Veronica subgen. Beccabunga
		Forbs		species	Veronica subgen. Veronica (x2)
		Forbs		genus		Veronica-type
		Graminoid	Poaceae	family	Agrostidinae
		Graminoid		genus	Anthoxanthum
		Graminoid		species	Avenella flexuosa
		Graminoid		subtribe	Aveninae
		Graminoid		species	Avenula pubescens
		Graminoid		genus	Calamagrostis
		Graminoid		subtribe	Dactylidinae
		Graminoid		genus	Deschampsia
		Graminoid		species	Deschampsia cespitosa
		Graminoid		genus	Festuca
		Graminoid		species	Festuca pratensis
		Graminoid		species	Helictochloa versicolor
		Graminoid		species	Melica nutans
		Graminoid		species	Nardus stricta
		Graminoid		genus	Poa
		Graminoid		family	Poaceae	Poaceae
		Graminoid		tribe	Poeae (x2)
		Graminoid		tribe	Poeae Chloroplast Group 2 (Poeae type)
		Graminoid		subtribe	Poinae
		Graminoid		tribe	Triticeae
		Graminoid		genus		Hordeum-type
		Graminoid		genus		Cerealia-type indet
		Graminoid		genus		Secale
		Graminoid		species		Zea mays
		Forbs	Polygalaceae	species	Polygala chamaebuxus
		Forbs	Polygonaceae	species	Bistorta officinalis
		Forbs		genus	Polygonum
		Forbs		species		Polygonum aviculare-type
		Forbs		genus	Rumex
		Forbs		species		Rumex alpinus
		Forbs		species		Rumex acetosa-type
		Forbs		species	Rumex scutatus
		Aquatics	Potamogetonaceae	genus	Potamogeton	Potamogeton
		Aquatics		species	Potamogeton alpinus
		Aquatics		genus	Stuckenia
		Forbs	Primulaceae	genus	Androsace	Androsace
		Forbs		species	Androsace chamaejasme
		Forbs		species	Lysimachia nemorum
		Forbs		genus	Primula (x3)
		Forbs		genus	Soldanella
		Forbs	Ranunculaceae	genus	Anemone	Anemone
		Forbs		species	Anemone narcissiflora
		Forbs		species	Caltha palustris
		Forbs		genus		Caltha
		Forbs		family	Delphinieae
		Forbs		genus	Delphinium
		Aquatics		genus	Ranunculus (x5)
		Aquatics		species		Ranunculus acris-type
		Aquatics		species	Ranunculus glacialis
		Aquatics		species	Ranunculus parviflorus
		Forbs		genus	Thalictrum	Thalictrum
		Forbs		species	Trollius europaeus
		Forbs		genus		Trollius
		Forbs	Rhamnaceae	species	Oreoherzogia
		Forbs	Rosaceae	genus	Alchemilla (x2)	Alchemilla
		Forbs		species	Comarum palustre
		shrub		species	Dryas octopetala	Dryas octopetala
		Forbs		genus	Geum	Geum
		shrub		genus	Maleae
		shrub		genus		Sorbus
		Forbs		genus	Potentilla (x3)	Potentilla-type
		shrub		genus	Prunus	Prunus
		shrub		genus	Rosoideae
		shrub		genus		Rosa
		shrub		species		Sanguisorba minor
		shrub		genus	Rubus	Rubus
		shrub		species	Rubus idaeus
		Forbs		species	Sibbaldia procumbens
		Forbs		family		Rosaceae
		Forbs		genus		Agrimonia-type
		Forbs		genus		Filipendula
		Forbs	Rubiaceae	genus	Galium	Galium
		Forbs	Rutaceae	family	Rutaceae
		tree	Salicaceae	genus	Populus	Populus
		shrub		genus	Salix	Salix
		tree	Sapindaceae	genus	Acer (x2)	Acer
		tree		species		Aesculus hippocastanum
		Forbs	Saxifragaceae	species	Chrysosplenium alternifolium
		Forbs		species		Saxifraga aizoides-type
		Forbs		species	Saxifraga cotyledon
		Forbs		species	Saxifraga rosacea
		Forbs		species	Saxifraga rotundifolia
		Forbs		species	Saxifraga stellaris
		Forbs		genus	Saxifraga (x8)
		Forbs		species		Saxifraga granulata
		Forbs	Solanaceae		Solanaceae
		Forbs			Solanoideae
		Forbs		genus		Solanum
		Forbs	Thesiaceae	species	Thesium alpinum
		shrub	Thymelaeaceae	species	Daphne mezereum
		shrub	Typhaceae	species		Typha latifolia
		tree	Ulmaceae	genus	Ulmus	Ulmus
		Forbs	Urticaceae	species	Urtica dioica
		Forbs		genus		Urtica
		Forbs	Valerianaceae	genus	Valeriana (x2)
		Forbs		species		Valeriana montana-type
		Forbs		species		Valeriana officinalis-type
		Forbs	Violaceae	species	Viola biflora
			Mosses
		Moss	Amblystegiaceae	family	Amblystegiaceae
		Moss	Bartramiaceae	family	Bartramiaceae
		Moss	Brachytheciaceae	family	Brachytheciaceae
		Moss	Bryaceae	family	Bryaceae (x2)
		Moss		genus	Gemmabryum
		Moss	Dicranidae	family	Dicranidae (x2)
		Moss	Funariaceae	genus	Funaria
		Moss	Grimmiaceae	family	Grimmiaceae
		Moss	Polytrichaceae	family	Polytrichaceae
		Moss	Tetraphidaceae	species	Tetraphis pellucida
			Fern
		Fern	Athyriaceae	species	Athyrium distentifolium
		Fern		species	Athyrium filix-femina	Athyrium filix-femina
		Fern	Cystopteridaceae	species	Gymnocarpium dryopteris
		Fern		genus	Cystopteris
		Fern	Aspleniaceae	genus	Asplenium (x2)
		Fern		species	Asplenium trichomanes (x2)
		Fern	Dennstaedtiaceae	species	Pteridium aquilinum	Pteridium aquilinum
		Fern	Dryopteridaceae	genus	Polystichum
		Fern		species	Polystichum lonchitis
		Fern		species		Dryopteris filix-mas
		Fern	Equisetaceae	genus	Equisetum (x2)	Equisetum
		Fern				Monolete
		Fern				Trilete
		Fern	Ophioglossaceae	genus	Botrychium	Botrychium
		Fern		species	Ophioglossum vulgatum
		Fern	Polypodiaceae	genus		Polypodium
		Fern	Selaginellaceae	species		Selaginella selaginoides
		Fern	Sphagnaceae	genus	Sphagnum	Sphagnum
		Fern	Thelypteridaceae	species	Oreopteris limbosperma
		Fern		species		Thelypteris palustris
			Algae
			Aphanizomenonaceae	genus		Aphanizomenon
		Aquatics	Characeae	genus	Chara
		Aquatics	Closteriaceae	species	Closterium baillyanum
		Aquatics	Coleochaetaceae	species	Coleochaete scutata
		Aquatics	Desmidiaceae	species	Cosmarium botrytis
		Aquatics		species	Staurastrum punctulatum
		Aquatics	Montiaceae	genus	Microchloropsis
		Aquatics		genus	Nannochloropsis
		Aquatics		species	Nannochloropsis gaditana
		Aquatics		species	Nannochloropsis granulata
		Aquatics	Nostocaceae	genus		Anabaena
		Aquatics	Peniaceae	species	Penium margaritaceum
			Others
		Forbs			Euphyllophyta	clade

## Sheet: 3
							id	EG33_C001_rpt	EG33_C002_rpt	EG33_C003_rpt	EG33_C004_rpt	EG33_C005_rpt	EG33_C005_rpt_1	EG33_C006_rpt	EG33_C006_rpt_1	EG33_C006b_rpt	EG33_C006c_rpt	EG33_C007_rpt	EG33_C007a_rpt	EG33_C008_rpt	EG33_C008b_rpt	EG33_C008c_rpt	EG33_C009_rpt	EG33_L040_rpt	EG33_L049_rpt	EG33_L058_rpt	EG33_L067_rpt	EG33_L076_rpt	EG33_L085_rpt	EG33_L094_rpt	EG33_L103_rpt	EG33_L112_rpt	EG33_L121_rpt	EG33_L130_rpt	EG33_L139_rpt	EG33_L148_rpt	EG33_L157_rpt	EG33_L166_rpt	EG33_L175_rpt	EG33_L184_rpt	EG33_L193_rpt	EG33_L211_rpt	EG33_L220_rpt	EG33_L229_rpt	EG33_L238_rpt	EG33_L247_rpt	EG33_L256_rpt	EG33_L265_rpt	EG33_L274_rpt
							Type	avgpread	avgpread	avgpread	avgpread	avgpread	avgpread	avgpread	avgpread	avgpread	avgpread	avgpread	avgpread	avgpread	avgpread	avgpread	avgpread	avgpread	avgpread	avgpread	avgpread	avgpread	avgpread	avgpread	avgpread	avgpread	avgpread	avgpread	avgpread	avgpread	avgpread	avgpread	avgpread	avgpread	avgpread	avgpread	avgpread	avgpread	avgpread	avgpread	avgpread	avgpread	avgpread
							Depth																	13.5	22.5	31.5	40.5	49.5	58.5	67.5	80.5	89.5	98.5	107.5	116.5	125.5	134.5	143.5	152.5	161.5	170.5	160.5	169.5	178.5	187.5	188.5	197.5	206.5	215.5
ObiTools tag	16S sequence	EMBL_143 taxid	EMBL_143 scientific name	Final assignment	Type	Justification	Age																	11	65	123	179	239	297	354	436	492	550	612	675	739	802	867	934	1009	1087	1001	1079	1158	1239	1247	1330	1439	1549
tag:102	ttaattcattaacgcaaacaacacttaacaagtccacaggccctaaactatcaaacctgcgtgaaaaatttc	9606	Homo sapiens	na	Off-target	Matches a human NUMT		0	0	0	0.0478845	0	0	0	0	0	0	0	0	0	0	0	0	0	0	0	0	0	0	0	0	0	0	0	0	0	0	0	0	0	0	0	0	0	0	0	0	0.187159	0
tag:1025	ttaactaagtaactcaaggaaaataaatttaaccaccaagggataacaacactccttatgagttaacagtttc	30527	Ovis ammon	Ovis aries	Domesticate	Also match to O. ammon -- the argali, found in the Altai and further east		0	0	0	0	0	0	0	0	0	0	0	0	0	0	0	0	0	0	0	0	0	0	0	0	0	0	0	0	0	0	0.00986842	0	0	0.0227635	0	0	0	0	0	0	0	0
tag:1028	ttaactaactagtccaaaagaaataaatttaaccaccaagggataacaacatcctttatggactagcagtttt	9922	Capra	Capra hircus	Domesticate	Also match to C. aegagrus -- the wild ancestor of domestic goat from the near East		0	0	0	0	0	0	0	0	0	0	0	0	0	0	0	0	0.0185361	0.045111	0	0	0.00270027	0	0.135695	0	0	0	0.00463759	0.00847141	0.00528907	0	0.0936079	0.0906615	0.0981471	0.0935349	0.0513588	0.0433277	0.137529	0.145252	0.0933387	0.078581	0	0
tag:105	ttaatttatgaatgcaaacaagaccaaataggcccgcaggccctaaactaccagacctgcgttaaacatttc	9606	Homo sapiens	na	Off-target	Matches a human NUMT		0	0	0	0.0109947	0	0	0	0.00940793	0	0	0	0	0	0	0	0	0	0	0	0	0	0.00720165	0	0	0	0	0	0	0	0	0	0	0	0	0	0	0	0	0	0	0.157857	0
tag:1141	ttaattaactattccaaaagttaaacaactcaaccacaaagggataaaacataacttaacatggactagcaatttc	9823	Sus scrofa	Sus scrofa	Undetermined	NOTE: could be domestic pig or wild boar. Both are expected.		0	0	0	0	0	0	0	0	0	0	0	0	0	0	0	0	0	0	0	0	0	0	0	0	0	0	0.00503816	0.00438498	0	0.0238564	0.00432218	0.00283948	0.0020454	0	0.00565308	0.00439002	0.0112968	0.00274937	0.00318299	0	0	0
tag:1187	ttaactaaccaacccaaagagaatagatttaaccactaaggaataacaacaatctccatgagttggtagtttc	9913	Bos taurus	Bos taurus	Domesticate	Domestic cow. Not aurochs (which would be Haplogroup P)		0	0	0	0	0	0	0	0	0	0	0	0	0	0	0	0	0	0.036719	0.0555556	0	0	0	0	0.0333647	0.011585	0.0359209	0.0105188	0	0.00649004	0	0.00517715	0.00586249	0.0323282	0	0	0.0528784	0	0	0	0	0	0
tag:12385	ttatttaataaaagtatagcccaactttttataattc	334870	Dendrodrilus rubidus	Dendrodrilus rubidus	Worm	Worm		0	0	0	0	0	0	0	0	0	0	0	0	0	0	0	0	0	0	0	0	0	0	0	0.00704887	0	0	0	0	0	0	0	0	0	0	0	0	0	0.00295186	0.00027	0	0	0
tag:16	ttaattcattaatgcaaataaaaactcaaacaagcctagaggccctagcctactatccctgcattaaaaaatgt	9606	Homo sapiens	na	Off-target	Matches a human NUMT		0	0	0	0.0651287	0.25	0	0	0.0437782	0	0	0	0	0	0	0	0	0.00836431	0	0	0	0	0	0	0	0	0	0	0	0	0	0	0	0	0	0	0	0	0	0	0	0.121132	0
tag:16409	ttaactaactagcccaaagaaaacaaactcaaccaccaagggataacaacactcttcatggactagcagtttt	34869	Rupicapra rupicapra	Rupicapra rupicapra	Wild animal	Can differentiate from pyrennean chamois (R. pyrenaica)		0	0	0	0	0	0	0	0	0	0	0	0	0	0	0	0	0	0.00843944	0	0	0	0	0	0	0.00597484	0	0	0	0	0	0	0	0.00199591	0	0	0	0	0	0.0040038	0	0	0
tag:16628	tcattttaatagaaaaataatatcctaataaaattc	161231	Octolasion	Octolasion	Worm	Worm		0	0	0	0	0	0	0	0	0	0	0	0	0	0	0	0	0	0.00263536	0	0	0.00110619	0	0	0	0	0	0.00175256	0.000324	0	0	0.00162176	0.000831	0	0	0	0	0.0027149	0	0	0	0	0
tag:2	ttaatttattaatgcaaacagtacctaacaaacccacaggtcctaaactaccaaacctgcattaaaaatttc	9606	Homo sapiens	Homo sapiens	Contaminant	Not revised		0	0.25	0.872392	0.713122	0	0.00276343	0	0.600351	0.5	0	0	0.25	0.25	0	0	0.5	0	0	0	0	0.00292529	0	0.0205479	0.00855983	0	0.00407202	0	5.23e-05	0.000727	0.00408196	0	0	0.00763765	0	0	0	0	0	0	0	0.533852	0
tag:2037	ttaattaactgattcacaaaaaacaacacacaaacctaaccttcagggacaacaaaacttttgattgaatcagcaatttc	9789	Equus	Equus caballus	Domesticate	The only caballine horse known from the region. Can differentiate from donkey (E. asinus) and other non-caballines		0	0	0	0	0	0	0	0	0	0	0	0	0	0	0	0	0	0	0	0	0	0.032746	0	0	0	0.0691165	0.0180424	0.0055393	0.0156127	0	0	0	0	0	0.0150997	0	0	0	0	0	0	0
tag:2097	ttacctaaaaattgcaatattggcaaataagggttc	6386	Tubifex tubifex	Tubifex tubifex	Worm	Worm		0	0	0	0	0	0	0	0	0	0	0	0	0	0	0	0	0	0.0371376	0.0203704	0	0.00179757	0	0.00623886	0.0152505	0.00955609	0.0262455	0	0.00162492	0.00238048	0.0123839	0.000374251	0	0.00185121	0.00393129	0.00758703	0.00136648	0	0.00168289	0.00549701	0	0	0.0183761
tag:21822	ttaatttattaatgcaagcaatacctaacaaacccacaggtcctaaactaccaaacctgcattaaaaatttc	9606		Homo sapiens	Contaminant	Not revised		0	0	0	0	0	0.0389679	0	0	0	0	0	0	0	0	0	0	0	0	0	0	0	0	0	0	0	0	0	0	0	0	0	0	0	0	0	0	0	0	0	0	0	0
tag:2289	ttaaactcaccacgcacctctgtgtcctcatacccttaaacacaagagatctacgtgctagtttta	8407	Rana temporaria	Rana temporaria	Amphibian	Not revised		0	0	0	0	0	0	0	0	0	0	0	0	0	0	0	0	0	0	0	0	0	0	0	0	0.00400943	0	0	0	0	0	0.00796105	0.00853275	0.0241831	0.0048143	0.310215	0.022924	0.0139818	0.0618116	0.0414639	0.0393836	0	0.553745
tag:2295	ttaactaactaatccaaaagaaataaatttaaccaccaagggataacaacatcctttatggactagcagtttt	9925	Capra hircus	Capra hircus	Domesticate	Not revised		0	0	0	0	0	0	0	0	0	0	0	0	0	0	0	0	0	0	0	0	0	0	0	0	0	0	0.000806	0	0	0	0.00201126	0	0.00152439	0	0	0.00110522	0.00817952	0	0.00318299	0.0009	0	0
tag:2388	ttaactaactagtccaaaagaaataaatttaaccaccaagggataacaacatcctttatgaactagcagtttt	9925	Capra hircus	Capra hircus	Domesticate	Not revised		0	0	0	0	0	0	0	0	0	0	0	0	0	0	0	0	0	0	0	0	0	0	0	0	0	0	0	0	0.000533	0	0	0	0	0	0.0130913	0	0	0.0101239	0.00230407	0	0	0
tag:29166	ttacctaaaatctacataaatagtagctagcggttc	6386	Tubifex tubifex	Tubifex tubifex	Worm	Worm		0	0	0	0	0	0	0	0	0	0	0	0	0	0	0	0	0	0.00280778	0	0	0	0	0	0	0.000314	0	0	0	0	0	0	0	0.00263824	0.00043	0	0	0	0	0	0	0	0
tag:3	ttaactaagtaactcaaggaaaataaattcaaccaccaagggataacaacactccttatgagttaacagtttc	9935	Ovis	Ovis aries	Domesticate	Also match to O. orientalis -- the wild ancestor of domestic sheep from the near East		0	0	0	0	0	0	0	0	0	0	0	0	0	0	0	0	0.0104563	0.00156587	0.306551	0.108837	0.135128	0.236403	0.787607	0.645308	0.573869	0.50329	0.615634	0.639283	0.427703	0.369173	0.416844	0.737188	0.648648	0.407112	0.446713	0.516222	0.805692	0.752924	0.827292	0.812375	0	0.427879
tag:30337	ttaactacttagcccaaagaaataaatttcattactaaggaaacaacaacactctttatgggctaacagcttt	9859	Cervus	Cervus elaphus	Wild animal	Also match to North American wapiti (C. canadensis)		0	0	0	0	0	0	0	0	0	0	0	0	0	0	0	0	0	0	0	0	0	0	0	0	0	0	0	0	0	0	0	0	0	0	0	0	0	0	0	0	0	0
tag:3106	ttaactaattagtccaaagaaaataaactcaaccaccagggggtaataacactctttatggactaacagtttt	112262	Ovis canadensis canadensis	na	Off-target	89-91% BLAST hit to multiple bovid species. Interpreted as a NUMT in the O. canadensis genome.		0	0	0	0	0	0	0	0	0	0	0	0	0	0	0	0	0	0	0	0	0	0	0	0	0	0.00186722	0.00111062	0	0.0034303	0	0	0.0038695	0.00265393	0	0	0.00351986	0.0143731	0.00181653	0.00494299	0	0	0
tag:3107	ttaactaactagtccaaaagaaataaatttaaccactaagggataacaacatcctttatggactagcagtttt	9922	Capra	Capra hircus	Domesticate	Also match to C. aegagrus -- the wild ancestor of domestic goat from the near East. And C. caucasica -- endemic to the caucases.		0	0	0	0	0	0	0	0	0	0	0	0	0	0	0	0	0	0	0	0	0	0	0	0	0	0	0	0	0	0	0	0.00598172	0.00967971	0.0082002	0	0.00690661	0.00623282	0.00399027	0.0115986	0.00322831	0	0
tag:31571	tgaattcattaatgcaaatagattcaaacaagccaacaggccccaatgtatcatccctgcattaaaaatttt	9606	Homo sapiens	na	Off-target	Matches human autosome (chr10)		0	0	0	0	0	0	0	0	0	0	0	0	0	0	0	0	0	0	0	0	0	0	0	0	0	0	0	0	0	0	0	0	0	0	0	0	0	0	0	0	0	0
tag:37566	ttaatttatgaatgcaaacaagaccaaataggcccccaggccctaaactaccagacctgcgttaaacatttc	9606	Homo sapiens	na	Off-target	Matches a human NUMT/pseudogene		0	0	0	0	0	0	0	0.0080281	0	0	0	0	0	0	0	0	0	0	0	0	0	0	0	0	0	0	0	0	0	0	0	0	0	0	0	0	0	0	0	0	0	0
tag:37585	ttaatttattaatgcaaacaaagctcaaataagcccacaggccttaaactactgtccctgcattaaaaatttt	9606	Homo sapiens	na	Off-target	Matches a human NUMT		0	0	0	0	0	0	0	0.00112895	0	0	0	0	0	0	0	0	0	0	0	0	0	0	0	0	0	0	0	0	0	0	0	0	0	0	0	0	0	0	0	0	0	0
tag:4	ttaactaaccaacccaaagagaatagatttaaccattaaggaataacaacaatctccatgagttggtagtttc	9903	Homo sapiens	Bos taurus	Domesticate	Domestic cow. Not aurochs (which would be Haplogroup P)		0	0	0	0	0	0	0	0	0	0	0	0	0	0	0	0	0.962643	0.862709	0.617523	0.641163	0.856343	0.473649	0.0499109	0.290468	0.144691	0.35211	0.338362	0.339023	0.537495	0.590505	0.458212	0.144234	0.166668	0.459213	0.150282	0.347359	0	0.0142	0.00292306	0.00364271	0	0
tag:40639	tcaatttattaggacaaatgaacttagaaaaaataaaacttacaagtcttaatattttatctaatgaaagaaatatttt	207598	Homininae	na	Off-target	Matches human X chromosome		0	0	0	4010000000	0	0	0	0.0120421	0	0	0	0	0	0	0	0	0	0	0	0	0	0	0	0	0	0	0	0	0	0	0	0	0	0	0	0	0	0	0	0	0	0
tag:42131	ttaactaactagtccaaaagaaataaatccaaccactaagggataacaacatcctttatggactagcagtttt	72542	Capra ibex	Capra ibex	Wild animal	Not revised		0	0	0	0	0	0	0	0	0	0	0	0	0	0	0	0	0	0	0	0	0	0	0	0	0	0	0.00163054	0	0	0	0	0	0	0	0	0	0	0	0	0	0	0
tag:42134	taattaaattaaatactaaaaatttactaaaattc	947006	Lumbricus friendi	Lumbricus friendi	Worm	Worm		0	0	0	0	0	0	0	0	0	0	0	0	0	0	0	0	0	0.00287494	0	0	0	0	0	0	0	0.00737754	0.00246727	0.00129723	0.000339	0	0	0	0	0	0	0	0	0	0	0	0	0
tag:43893	ttaattcattaaggcaaatagaaactcgccctaacccattaccattgcattaaaaatttt	9606	Homo sapiens	na	Off-target	Matches human autosome (chr11)		0	0	0	0.000385	0	0	0	0.00250878	0	0	0	0	0	0	0	0	0	0	0	0	0	0	0	0	0	0	0	0	0	0	0	0	0	0	0	0	0	0	0	0	0	0
tag:50937	tcaatttaccaatgcaaacaacacccaataagcccacaggctctaacctaccaaacctgcattaaaaatttc	9606	Homo sapiens	na	Off-target	Matches a human NUMT/pseudogene		0	0	0	0.00303939	0	0	0	0	0	0	0	0	0	0	0	0	0	0	0	0	0	0	0	0	0	0	0	0	0	0	0	0	0	0	0	0	0	0	0	0	0	0
tag:57641	ttaactcattaatgcaaataaaacttcaaaaagcctacaggccttagcatactgtctgtgcattaaaatttt	9606	Homo sapiens	na	Off-target	Matches a human NUMT/pseudogene		0	0	0.120904	0.159406	0	0.203326	0	0.0727546	0	0	0	0	0	0	0	0	0	0	0	0	0	0	0	0	0	0	0	0	0	0	0	0	0	0	0	0	0	0	0	0	0	0
tag:5848	ttaactacttagcccaaagaaataaatttcattactaaggaaacaacaacactctttatgggttaacagcttt	9860	Cervus elaphus	Cervus elaphus	Wild animal	Not revised		0	0	0	0	0	0	0	0	0	0	0	0	0	0	0	0	0	0	0	0	0	0	0	0	0	0	0	0	0	0	0	0	0	0	0	0	0	0.00249773	0	0	0	0
tag:58699	ttaattcattaatgcaaataaaaacccaaacaagtctagaggccctggcctactatccctgcattaaaaatttt	9606	Homo sapiens	na	Off-target	Matches a human NUMT/pseudogene		0	0	0.00328901	0	0	0.00494277	0	0	0	0	0	0	0.25	0	0	0	0	0	0	0	0	0	0	0	0	0	0	0	0	0	0	0	0	0	0	0	0	0	0	0	0	0
tag:886	ttaatttattaatgcaaacaaagctcagataagcccacaggccttaaactactgtccctgcattaaatatttt	207598	Homininae	na	Off-target	Matches human autosome (chr7)		0	0	0.00341474	0	0	0	0	0	0	0	0	0	0	0	0	0	0	0	0	0	0	0	0	0	0	0	0	0	0	0	0	0	0	0	0	0	0	0	0	0	0	0
tag:92	ttaactaagtaactcaaggaaaacaaattcaaccaccaagggataacaacactccttatgagttaacagtttc	9935	Ovis	Ovis aries	Domesticate	Also match to O. orientalis -- the wild ancestor of domestic sheep from the near East		0	0	0	0	0	0	0	0	0	0	0	0	0	0	0	0	0	0	0	0	0	0	0	0	0	0	0	0	0	0	0	0	0	0	0	0	0	0	0	0.0618892	0	0
[truncated: 534 more columns]

## Sheet: 4
>RSZ-RSZAXPI000687-79 family_name=Pinaceae; species_name=Abies alba; family=3318; reverse_match=CCATTGAGTCTCTGCACCTATC; taxid=45372; rank=species; forward_error=1; forward_tm=48.78; genus_name=Abies; seq_length_ori=17228; forward_match=GGGTAATCCTGAGCCAA; reverse_tm=56.99; genus=3319; reverse_error=0; species=45372; strand=D; PHA000002 assembled
atccggttcatagagaaaagggtttctctccttctcctaaggaaagg
>RSZ-RSZAXPI000683-37 family_name=Malvaceae; species_name=Abutilon theophrasti; family=3629; reverse_match=CCATTGAGTCTCTGCACCTATC; taxid=3631; rank=species; forward_error=0; forward_tm=56.66; genus_name=Abutilon; seq_length_ori=160333; forward_match=GGGCAATCCTGAGCCAA; reverse_tm=56.99; genus=3630; reverse_error=0; species=3631; strand=D; PHA000006 assembled
atcctattattttacgaaaataaacataaacaaaggttcagcaagcgaaaataataaata
ataaaaaaggaaag
>BGN-ARC_1_a family_name=Fabaceae; species_name=Acacia dealbata; family=3803; reverse_match=CCGTTGAGTCTCTGCACCTATC; taxid=205042; rank=species; forward_error=0; forward_tm=56.66; genus_name=Acacia; seq_length_ori=174319; forward_match=GGGCAATCCTGAGCCAA; reverse_tm=53.99; genus=3808; reverse_error=1; species=205042; strand=D; PHA000008 assembled
atcctgttttccgaaaaccaagaagagttcagaaagggagaataaaaaaaaaaaaag
>BGN-CQD_2_a family_name=Euphorbiaceae; species_name=Acalypha virginica; family=3977; reverse_match=CCATTGAGTCTCTGCACCTATC; taxid=1532233; rank=species; forward_error=0; forward_tm=nan; genus_name=Acalypha; seq_length_ori=72006; forward_match=GGGCAATCCTGAGCCAA; reverse_tm=52.09; genus=20025; reverse_error=0; species=1532233; strand=R; PHA000010 assembled
atcctgttttccgaaaacaaaaaaaggttcataaagacagaataaaaaagg
>RSZ-RSZAXPI000944-80 family_name=Orchidaceae; species_name=Orchis anthropophora; family=4747; reverse_match=CCATTGAGTCTCTGCACCTATC; taxid=59314; rank=species; forward_error=0; forward_tm=56.66; genus_name=Orchis; seq_length_ori=152042; forward_match=GGGCAATCCTGAGCCAA; reverse_tm=56.99; genus=59331; reverse_error=0; species=59314; strand=D; PHA000028 assembled
atcttaaaaaaaaaaaaaaaacggaaaatgagaataaaaaga
>BGN-ARD_1_a family_name=Sapindaceae; species_name=Acer campestre; family=23672; reverse_match=CCGTTGAGTCTCTGCACCTATC; taxid=66205; rank=species; forward_error=0; forward_tm=56.66; genus_name=Acer; seq_length_ori=156374; forward_match=GGGCAATCCTGAGCCAA; reverse_tm=53.99; genus=4022; reverse_error=1; species=66205; strand=D; PHA000015 assembled
atcctgttttacgagaataaaacaaagcaaacaagggttcagaaagcgagaaaggg
>BGN-BEL_1_a family_name=Sapindaceae; species_name=Acer monspessulanum; family=23672; reverse_match=CCGTTGAGTCTCTGCACCTATC; taxid=168566; rank=species; forward_error=0; forward_tm=56.66; genus_name=Acer; seq_length_ori=156315; forward_match=GGGCAATCCTGAGCCAA; reverse_tm=53.99; genus=4022; reverse_error=1; species=168566; strand=D; PHA000017 assembled
atcctgttttacgagaataaaacaaagcaaacaagggttcagaaagcgagaaaagg
>BGN-ABB_1_a family_name=Sapindaceae; species_name=Acer negundo; family=23672; reverse_match=CCGTTGAGTCTCTGCACCTATC; taxid=4023; rank=species; forward_error=0; forward_tm=56.66; genus_name=Acer; seq_length_ori=155986; forward_match=GGGCAATCCTGAGCCAA; reverse_tm=53.99; genus=4022; reverse_error=1; species=4023; strand=D; PHA000020 assembled
atcctgttttacgagaataaaacaaagcaaacaagggttcagaaagcgagaaaagg
>BGN-BEM_1_a family_name=Sapindaceae; species_name=Acer opalus; family=23672; reverse_match=CCGTTGAGTCTCTGCACCTATC; taxid=168567; rank=species; forward_error=0; forward_tm=56.66; genus_name=Acer; seq_length_ori=156234; forward_match=GGGCAATCCTGAGCCAA; reverse_tm=53.99; genus=4022; reverse_error=1; species=168567; strand=D; PHA000023 assembled
atcctgttttacgagaataaaacaaagcaaacaagggttcagaaagcgagaaaagg
>BGN-ARE_1_a family_name=Sapindaceae; species_name=Acer platanoides; family=23672; reverse_match=CCGTTGAGTCTCTGCACCTATC; taxid=4025; rank=species; forward_error=0; forward_tm=56.66; genus_name=Acer; seq_length_ori=156402; forward_match=GGGCAATCCTGAGCCAA; reverse_tm=53.99; genus=4022; reverse_error=1; species=4025; strand=D; PHA000026 assembled
atcctgttttacgagaataaaacaaagcaaacaagggttcagaaagcgagaaaggg
>RSZ-RSZAXPI000693-87 family_name=Sapindaceae; species_name=Acer pseudoplatanus; family=23672; reverse_match=CCGTTGAGTCTCTGCACCTATC; taxid=4026; rank=species; forward_error=0; forward_tm=56.66; genus_name=Acer; seq_length_ori=155976; forward_match=GGGCAATCCTGAGCCAA; reverse_tm=53.99; genus=4022; reverse_error=1; species=4026; strand=D; PHA009921 assembled
atcctgttttacgagaataaaacaaagcaaacaagggttcagaaagcgagaaaagg
>RSZ-RSZAXPI000737-32 family_name=Sapindaceae; species_name=Acer pseudoplatanus; family=23672; reverse_match=CCGTTGAGTCTCTGCACCTATC; taxid=4026; rank=species; forward_error=0; forward_tm=56.66; genus_name=Acer; seq_length_ori=155976; forward_match=GGGCAATCCTGAGCCAA; reverse_tm=53.99; genus=4022; reverse_error=1; species=4026; strand=D; PHA009921 assembled
atcctgttttacgagaataaaacaaagcaaacaagggttcagaaagcgagaaaagg
>BGN-GFD_1_a family_name=Asteraceae; species_name=Achillea ageratum; family=4210; reverse_match=CCATCGAGTCTCTGCACCTATC; taxid=282717; rank=species; forward_error=0; forward_tm=56.66; genus_name=Achillea; seq_length_ori=149138; forward_match=GGGCAATCCTGAGCCAA; reverse_tm=49.86; genus=13328; reverse_error=1; species=282717; strand=D; PHA000031 assembled
atcacgttttccgaaaacaaacaaaggttcagaaagcgaaaagaaaaaaaa
>BGN-IRB_1_a family_name=Asteraceae; species_name=Achillea aspleniifolia; family=4210; reverse_match=CCATCGAGTCTCTGCACCTATC; taxid=282720; rank=species; forward_error=0; forward_tm=56.66; genus_name=Achillea; seq_length_ori=149200; forward_match=GGGCAATCCTGAGCCAA; reverse_tm=49.86; genus=13328; reverse_error=1; species=282720; strand=D; PHA000033 assembled
atcacgttttccgaaaacaaacaaaggttcagaaagcgaaaagaaaaaaaa
>BGN-ARF_1_a family_name=Asteraceae; species_name=Achillea atrata; family=4210; reverse_match=CCATCGAGTCTCTGCACCTATC; taxid=282721; rank=species; forward_error=0; forward_tm=56.66; genus_name=Achillea; seq_length_ori=148919; forward_match=GGGCAATCCTGAGCCAA; reverse_tm=49.86; genus=13328; reverse_error=1; species=282721; strand=D; PHA000034 assembled
atcacgttttccgaaaacaaacaaaggttcagaaagcgaaaagaaaaaaaaa
>BGN-CQE_1_a family_name=Asteraceae; species_name=Achillea clavennae; family=4210; reverse_match=CCATCGAGTCTCTGCACCTATC; taxid=282726; rank=species; forward_error=0; forward_tm=56.66; genus_name=Achillea; seq_length_ori=149131; forward_match=GGGCAATCCTGAGCCAA; reverse_tm=49.86; genus=13328; reverse_error=1; species=282726; strand=D; PHA000038 assembled
atcacgttttccgaaaacaaacaaaggttcagaaagcgaaaagaaaaaaaa
>BGN-BSP_1_a family_name=Asteraceae; species_name=Achillea clusiana; family=4210; reverse_match=CCATCGAGTCTCTGCACCTATC; taxid=282727; rank=species; forward_error=0; forward_tm=56.66; genus_name=Achillea; seq_length_ori=148881; forward_match=GGGCAATCCTGAGCCAA; reverse_tm=49.86; genus=13328; reverse_error=1; species=282727; strand=D; PHA000040 assembled
atcacgttttccgaaaacaaacaaaggttcagaaagcgaaaagaaaaaaaa
>BGN-LGR_1_a family_name=Asteraceae; species_name=Achillea collina; family=4210; reverse_match=CCATCGAGTCTCTGCACCTATC; taxid=282730; rank=species; forward_error=0; forward_tm=56.66; genus_name=Achillea; seq_length_ori=149178; forward_match=GGGCAATCCTGAGCCAA; reverse_tm=49.86; genus=13328; reverse_error=1; species=282730; strand=D; PHA000043 assembled
atcacgttttccgaaaacaaacaaaggttaagaaagcgaaaagaaaaaaaa
>BGN-IBH_1_a family_name=Asteraceae; species_name=Achillea crithmifolia; family=4210; reverse_match=CCATCGAGTCTCTGCACCTATC; taxid=282732; rank=species; forward_error=0; forward_tm=56.66; genus_name=Achillea; seq_length_ori=148580; forward_match=GGGCAATCCTGAGCCAA; reverse_tm=49.86; genus=13328; reverse_error=1; species=282732; strand=D; PHA000045 assembled
atcacgttttccgaaaacaaacaaaggttcagaaagcgaaaagaaaaaaaa
>BGN-FAT_1_a family_name=Asteraceae; species_name=Achillea distans; family=4210; reverse_match=CCATCGAGTCTCTGCACCTATC; taxid=282733; rank=species; forward_error=0; forward_tm=56.66; genus_name=Achillea; seq_length_ori=148784; forward_match=GGGCAATCCTGAGCCAA; reverse_tm=49.86; genus=13328; reverse_error=1; species=282733; strand=D; PHA000050 assembled
atcacgttttccgaaaacaaacaaaggttcagaaagcgaaaagaaaaaaaa
>BGN-IKE_2_a family_name=Asteraceae; species_name=Achillea erba-rotta; family=4210; reverse_match=CCATCGAGTCTCTGCACCTATC; taxid=282734; rank=species; forward_error=0; forward_tm=nan; genus_name=Achillea; seq_length_ori=82627; forward_match=GGGCAATCCTGAGCCAA; reverse_tm=41.63; genus=13328; reverse_error=1; species=282734; strand=R; PHA000053 assembled
atcacgttttccgaaaacaaacaaaggttcagaaagcgaaaagaaaaaaaa
>BGN-FAV_1_a family_name=Asteraceae; species_name=Achillea erba-rotta; family=4210; reverse_match=CCATCGAGTCTCTGCACCTATC; taxid=282734; rank=species; forward_error=0; forward_tm=56.66; genus_name=Achillea; seq_length_ori=148845; forward_match=GGGCAATCCTGAGCCAA; reverse_tm=49.86; genus=13328; reverse_error=1; species=282734; strand=D; PHA000054 assembled
atcacgttttccgaaaacaaacaaaggttcagaaagcgaaaagaaaaaaaa
>BGN-INB_1_a family_name=Asteraceae; species_name=Achillea moschata; family=4210; reverse_match=CCATCGAGTCTCTGCACCTATC; taxid=282750; rank=species; forward_error=0; forward_tm=56.66; genus_name=Achillea; seq_length_ori=148938; forward_match=GGGCAATCCTGAGCCAA; reverse_tm=49.86; genus=13328; reverse_error=1; species=282750; strand=D; PHA000058 assembled
atcacgttttccgaaaacaaacaaaggttcagaaagcgaaaagaaaaaaaa
>BGN-IBI_1_a family_name=Asteraceae; species_name=Achillea filipendulina; family=4210; reverse_match=CCATCGAGTCTCTGCACCTATC; taxid=282736; rank=species; forward_error=0; forward_tm=56.66; genus_name=Achillea; seq_length_ori=149059; forward_match=GGGCAATCCTGAGCCAA; reverse_tm=49.86; genus=13328; reverse_error=1; species=282736; strand=D; PHA000060 assembled
atcacgttttccgaaaacaaacaaaggttcagaaagcgaaaagaaaaaaaa
>BGN-DSE_1_a family_name=Asteraceae; species_name=Achillea macrophylla; family=4210; reverse_match=CCATCGAGTCTCTGCACCTATC; taxid=282746; rank=species; forward_error=0; forward_tm=56.66; genus_name=Achillea; seq_length_ori=149018; forward_match=GGGCAATCCTGAGCCAA; reverse_tm=49.86; genus=13328; reverse_error=1; species=282746; strand=D; PHA000061 assembled
atcacgttaagcgaaaagaaaaaaaa
>RSZ-RSZAXPI001135-94 family_name=Asteraceae; species_name=Achillea millefolium; family=4210; reverse_match=CCATCGAGTCTCTGCACCTATC; taxid=482477; rank=subspecies; forward_error=0; forward_tm=56.66; genus_name=Achillea; seq_length_ori=149172; forward_match=GGGCAATCCTGAGCCAA; reverse_tm=49.86; genus=13328; reverse_error=1; species=13329; strand=D; PHA000064 assembled
atcacgttttccgaaaacaaacaaaggttcagaaagcgaaaagaaaaaaaa
>BGN-HBK_1_a family_name=Asteraceae; species_name=Achillea millefolium; family=4210; reverse_match=CCATCGAGTCTCTGCACCTATC; taxid=282748; rank=subspecies; forward_error=0; forward_tm=56.66; genus_name=Achillea; seq_length_ori=149156; forward_match=GGGCAATCCTGAGCCAA; reverse_tm=49.86; genus=13328; reverse_error=1; species=13329; strand=D; PHA000066 assembled
atcacgttttccgaaaacaaacaaaggttcagaaagcgaaaagaaaaaaaa
>BGN-CQF_1_a family_name=Asteraceae; species_name=Achillea nana; family=4210; reverse_match=CCATCGAGTCTCTGCACCTATC; taxid=282752; rank=species; forward_error=0; forward_tm=56.66; genus_name=Achillea; seq_length_ori=149011; forward_match=GGGCAATCCTGAGCCAA; reverse_tm=49.86; genus=13328; reverse_error=1; species=282752; strand=D; PHA000069 assembled
atcacgttttccgaaaacaaacaaaggttcagaaagcgaaaagaaaaaaaa
>BGN-CQG_1_a family_name=Asteraceae; species_name=Achillea nobilis; family=4210; reverse_match=CCATCGAGTCTCTGCACCTATC; taxid=282753; rank=species; forward_error=0; forward_tm=56.66; genus_name=Achillea; seq_length_ori=149170; forward_match=GGGCAATCCTGAGCCAA; reverse_tm=49.86; genus=13328; reverse_error=1; species=282753; strand=D; PHA000071 assembled
atcacgttttccgaaaacaaacaaaggttcagaaagcgaaaagaaaaaaaa
>BGN-CQH_1_a family_name=Asteraceae; species_name=Achillea oxyloba; family=4210; reverse_match=CCATCGAGTCTCTGCACCTATC; taxid=282755; rank=species; forward_error=0; forward_tm=56.66; genus_name=Achillea; seq_length_ori=148912; forward_match=GGGCAATCCTGAGCCAA; reverse_tm=49.86; genus=13328; reverse_error=1; species=282755; strand=D; PHA000075 assembled
atcacgttttccgaaaacaaacaaaggttcagaaagcgaaaagaaaaaaaa
>BGN-BSQ_1_a family_name=Asteraceae; species_name=Achillea pannonica; family=4210; reverse_match=CCATCGAGTCTCTGCACCTATC; taxid=282756; rank=species; forward_error=0; forward_tm=56.66; genus_name=Achillea; seq_length_ori=149189; forward_match=GGGCAATCCTGAGCCAA; reverse_tm=49.86; genus=13328; reverse_error=1; species=282756; strand=D; PHA000080 assembled
atcacgttttccgaaaacaaacaaaggttaagaaagcgaaaagaaaaaaaa
>BGN-CQI_1_a family_name=Asteraceae; species_name=Achillea ptarmica; family=4210; reverse_match=CCATCGAGTCTCTGCACCTATC; taxid=133233; rank=species; forward_error=0; forward_tm=56.66; genus_name=Achillea; seq_length_ori=149486; forward_match=GGGCAATCCTGAGCCAA; reverse_tm=49.86; genus=13328; reverse_error=1; species=133233; strand=D; PHA000083 assembled
atcacgttttccgaaaacaaacaaaggttcagaaagcgaaaagaaaaaaaa
>BGN-CQK_1_a family_name=Asteraceae; species_name=Achillea roseoalba; family=4210; reverse_match=CCATCGAGTCTCTGCACCTATC; taxid=282763; rank=species; forward_error=0; forward_tm=56.66; genus_name=Achillea; seq_length_ori=149241; forward_match=GGGCAATCCTGAGCCAA; reverse_tm=49.86; genus=13328; reverse_error=1; species=282763; strand=D; PHA000086 assembled
atcacgttttccgaaaacaaacaaaggttaagaaagcgaaaagaaaaaaaa
>BGN-CLB_1_a family_name=Poaceae; species_name=Achnatherum calamagrostis; family=4479; reverse_match=CCATTGAGTCTCTGCACCTATC; taxid=487912; rank=species; forward_error=0; forward_tm=56.66; genus_name=Achnatherum; seq_length_ori=137680; forward_match=GGGCAATCCTGAGCCAA; reverse_tm=56.99; genus=37868; reverse_error=0; species=487912; strand=D; PHA000094 assembled
atccgtgttttgagaaaacaagtggttctcgaactagag
>BGN-ABC_1_a family_name=Lamiaceae; species_name=Clinopodium alpinum; family=4136; reverse_match=CCATTGAGTCTCTGCACCTATC; taxid=224743; rank=species; forward_error=0; forward_tm=56.66; genus_name=Clinopodium; seq_length_ori=152011; forward_match=GGGCAATCCTGAGCCAA; reverse_tm=56.99; genus=182371; reverse_error=0; species=224743; strand=D; PHA000099 assembled
atcctgttttctcaaaacaaaggtttcaaaaaacgaaaaaaaaag
>BGN-FIP_1_a family_name=Lamiaceae; species_name=Clinopodium acinos; family=4136; reverse_match=CCATTGAGTCTCTGCACCTATC; taxid=306377; rank=species; forward_error=0; forward_tm=56.66; genus_name=Clinopodium; seq_length_ori=152100; forward_match=GGGCAATCCTGAGCCAA; reverse_tm=56.99; genus=182371; reverse_error=0; species=306377; strand=D; PHA000101 assembled
atcctgttttctcaaaacaaaggtttcaaaaaacgaaaaaaag
>BGN-BBL_1_a family_name=Ranunculaceae; species_name=Aconitum anthora; family=3440; reverse_match=CCATTGAGTCTCTGCACCTATC; taxid=112588; rank=species; forward_error=0; forward_tm=56.66; genus_name=Aconitum; seq_length_ori=157454; forward_match=GGGCAATCCTGAGCCAA; reverse_tm=56.99; genus=49188; reverse_error=0; species=112588; strand=D; PHA000106 assembled
atcctgtttttagaaaacaaatcaaaatcaaataaagggttcagaaagcaagaataaaaa
ag
>BGN-CQN_1_a family_name=Ranunculaceae; species_name=Aconitum lycoctonum; family=3440; reverse_match=CCATCGAGTCTCTGCACCTATC; taxid=112589; rank=species; forward_error=0; forward_tm=56.66; genus_name=Aconitum; seq_length_ori=157127; forward_match=GGGCAATCCTGAGCCAA; reverse_tm=49.86; genus=49188; reverse_error=1; species=112589; strand=D; PHA000114 old_id 1532241 used_id Aconitum lycoctonum assembl…
atcctgtttttagaaaacaaatcaaaatcaaataaagggttcagaaagcaagaataaaaa
ag
>BGN-ARH_1_a family_name=Ranunculaceae; species_name=Aconitum lycoctonum; family=3440; reverse_match=CCATCGAGTCTCTGCACCTATC; taxid=516012; rank=subspecies; forward_error=0; forward_tm=56.66; genus_name=Aconitum; seq_length_ori=157158; forward_match=GGGCAATCCTGAGCCAA; reverse_tm=49.86; genus=49188; reverse_error=1; species=112589; strand=D; PHA000115 assembled
atcctgtttttagaaaacaaatcaaaatcaaataaagggttcagaaagcaagaataaaaa
ag
>BGN-CQP_1_a family_name=Ranunculaceae; species_name=Aconitum napellus; family=3440; reverse_match=CCATTGAGTCTCTGCACCTATC; taxid=112591; rank=species; forward_error=0; forward_tm=56.66; genus_name=Aconitum; seq_length_ori=155788; forward_match=GGGCAATCCTGAGCCAA; reverse_tm=56.99; genus=49188; reverse_error=0; species=112591; strand=D; PHA000119 old_id 1532242 used_id Aconitum napellus assembled
atcctgtttttagaaaacaaatcaaaatcaaataaagggttcagaaagcaagaataaaaa
ag
>BGN-CQQ_1_a family_name=Ranunculaceae; species_name=Aconitum napellus; family=3440; reverse_match=CCATTGAGTCTCTGCACCTATC; taxid=112591; rank=species; forward_error=0; forward_tm=56.66; genus_name=Aconitum; seq_length_ori=155788; forward_match=GGGCAATCCTGAGCCAA; reverse_tm=56.99; genus=49188; reverse_error=0; species=112591; strand=D; PHA000120 old_id 1532244 used_id Aconitum napellus assembled
atcctgtttttagaaaacaaatcaaaatcaaataaagggttcagaaagcaagaataaaaa
ag
>BGN-GIR_1_a family_name=Ranunculaceae; species_name=Aconitum napellus; family=3440; reverse_match=CCATTGAGTCTCTGCACCTATC; taxid=112591; rank=species; forward_error=0; forward_tm=56.66; genus_name=Aconitum; seq_length_ori=155849; forward_match=GGGCAATCCTGAGCCAA; reverse_tm=56.99; genus=49188; reverse_error=0; species=112591; strand=D; PHA000122 old_id 1532243 used_id Aconitum napellus assembled
atcctgtttttagaaaacaaatcaaaatcaaataaagggttcagaaagcaagaataaaaa
ag
>BGN-IKF_1_a family_name=Ranunculaceae; species_name=Aconitum variegatum; family=3440; reverse_match=CCATTGAGTCTCTGCACCTATC; taxid=112594; rank=species; forward_error=0; forward_tm=nan; genus_name=Aconitum; seq_length_ori=86553; forward_match=GGGCAATCCTGAGCCAA; reverse_tm=52.09; genus=49188; reverse_error=0; species=112594; strand=R; PHA000103 assembled
atcctgtttttagaaaacaaatcaaaatcaaataaagggttcagaaagcaagaataaaaa
ag
>BGN-FCN_1_a family_name=Ranunculaceae; species_name=Aconitum variegatum; family=3440; reverse_match=CCATTGAGTCTCTGCACCTATC; taxid=112594; rank=species; forward_error=0; forward_tm=56.66; genus_name=Aconitum; seq_length_ori=155852; forward_match=GGGCAATCCTGAGCCAA; reverse_tm=56.99; genus=49188; reverse_error=0; species=112594; strand=D; PHA000124 old_id 1532239 used_id Aconitum variegatum assembl…
atcctgtttttagaaaacaaatcaaaatcaaataaagggttcagaaagcaagaataaaaa
ag
>BGN-HSF_2_a family_name=Ranunculaceae; species_name=Aconitum variegatum; family=3440; reverse_match=CCATTGAGTCTCTGCACCTATC; taxid=112594; rank=species; forward_error=0; forward_tm=56.66; genus_name=Aconitum; seq_length_ori=86494; forward_match=GGGCAATCCTGAGCCAA; reverse_tm=56.99; genus=49188; reverse_error=0; species=112594; strand=D; PHA000125 old_id 1532240 used_id Aconitum variegatum assembled
atcctgtttttagaaaacaaatcaaaatcaaataaagggttcagaaagcaagaataaaaa
ag
>BGN-CQR_1_a family_name=Ranunculaceae; species_name=Aconitum variegatum; family=3440; reverse_match=CCATTGAGTCTCTGCACCTATC; taxid=112594; rank=species; forward_error=0; forward_tm=56.66; genus_name=Aconitum; seq_length_ori=155772; forward_match=GGGCAATCCTGAGCCAA; reverse_tm=56.99; genus=49188; reverse_error=0; species=112594; strand=D; PHA000126 assembled
atcctgtttttagaaaacaaatcaaaatcaaataaagggttcagaaagcaagaataaaaa
ag
>BGN-MCL_1_a family_name=Acoraceae; species_name=Acorus calamus; family=42228; reverse_match=CCATTGAGTCTCTGCACCTATC; taxid=4465; rank=species; forward_error=0; forward_tm=56.66; genus_name=Acorus; seq_length_ori=154152; forward_match=GGGCAATCCTGAGCCAA; reverse_tm=56.99; genus=4464; reverse_error=0; species=4465; strand=D; PHA009922 assembled
atcctgttttgataaaacaaagtttcatttcataaaacgagaataaaaaagg
>RSZ-RSZAXPI000860-10 family_name=Acoraceae; species_name=Acorus calamus; family=42228; reverse_match=CCATTGAGTCTCTGCACCTATC; taxid=4465; rank=species; forward_error=0; forward_tm=56.66; genus_name=Acorus; seq_length_ori=154018; forward_match=GGGCAATCCTGAGCCAA; reverse_tm=56.99; genus=4464; reverse_error=0; species=4465; strand=D; PHA009922 assembled
atcctgttttgataaaacaaagtttcatttcataaaacgagaataaaaaagg
>BGN-GSI_3_a family_name=Ranunculaceae; species_name=Actaea spicata; family=3440; reverse_match=CCATTGAGTCTCTGCACCTATC; taxid=64025; rank=species; forward_error=0; forward_tm=56.66; genus_name=Actaea; seq_length_ori=93219; forward_match=GGGCAATCCTGAGCCAA; reverse_tm=56.99; genus=46988; reverse_error=0; species=64025; strand=D; PHA000128 assembled
atcctgttttcagaaaacaaacaaaaaagggtttggaaagcaagaataaaaaag
>BGN-NR_7_a family_name=Campanulaceae; species_name=Adenophora liliifolia; family=4381; reverse_match=CCATTGAGTCTCTGCACCTATC; taxid=361368; rank=species; forward_error=4; forward_tm=-1.41; genus_name=Adenophora; seq_length_ori=10411; forward_match=GGGCGATCCTAATCCCA; reverse_tm=56.99; genus=82270; reverse_error=0; species=361368; strand=D; PHA000132 assembled
aaagggggatatggcgaaatgggtagacgctacggacttaattggattgagccttggtat
ggaaacttactaagtgataactttcaaattcagagaaaccctggaatgaataaaaatggg
caatcctgagccaaatccagttttctgacaataacaacaggttcagaaagcgaaaatcaa
aaag
>BGN-NR_7_a.1 family_name=Campanulaceae; species_name=Adenophora liliifolia; family=4381; reverse_match=CCATTGAGTCTCTGCACCTATC; taxid=361368; rank=species; forward_error=0; forward_tm=56.66; genus_name=Adenophora; seq_length_ori=10411; forward_match=GGGCAATCCTGAGCCAA; reverse_tm=56.99; genus=82270; reverse_error=0; species=361368; strand=D; PHA000132 assembled
atccagttttctgacaataacaacaggttcagaaagcgaaaatcaaaaag
>BGN-LID_1_a family_name=Asteraceae; species_name=Adenostyles alliariae; family=4210; reverse_match=CCATCGAGTCTCTGCACCTATC; taxid=1346275; rank=species; forward_error=1; forward_tm=48.78; genus_name=Adenostyles; seq_length_ori=150426; forward_match=GGGTAATCCTGAGCCAA; reverse_tm=49.86; genus=217499; reverse_error=1; species=1346275; strand=D; PHA000135 assembled
atcacgttttccgaaaacaaacaaaggttcagaaagcgaaaataaaaaag
>BGN-ARI_1_a family_name=Asteraceae; species_name=Adenostyles glabra; family=4210; reverse_match=CCATCGAGTCTCTGCACCTATC; taxid=1395540; rank=species; forward_error=1; forward_tm=48.78; genus_name=Adenostyles; seq_length_ori=150501; forward_match=GGGTAATCCTGAGCCAA; reverse_tm=49.86; genus=217499; reverse_error=1; species=1395540; strand=D; PHA000137 assembled
atcacgttttccgaaaacaaacaaaggttcagaaagcgaaaataaaaaag
>RSZ-RSZAXPI000968-10 family_name=Asteraceae; species_name=Adenostyles leucophylla; family=4210; reverse_match=CCATCGAGTCTCTGCACCTATC; taxid=217500; rank=species; forward_error=1; forward_tm=48.78; genus_name=Adenostyles; seq_length_ori=150426; forward_match=GGGTAATCCTGAGCCAA; reverse_tm=49.86; genus=217499; reverse_error=1; species=217500; strand=D; PHA000139 assembled
atcacgttttccgaaaacaaacaaaggttcagaaagcgaaaataaaaaag
>BGN-CHH_23_a family_name=Pteridaceae; species_name=Adiantum capillus-veneris; family=13819; reverse_match=CCTTCGAGTCTCTGTACCTATC; taxid=13818; rank=species; forward_error=1; forward_tm=nan; genus_name=Adiantum; seq_length_ori=22021; forward_match=AGGCAATCCTGAGCCAA; reverse_tm=20.03; genus=13817; reverse_error=3; species=13818; strand=R; PHA000140 assembled
atcccgttccacgttgtggagtagtgatcagatcgctaaaaaagcgg
>BGN-CLC_1_a family_name=Ranunculaceae; species_name=Adonis aestivalis; family=3440; reverse_match=CCATTGAGTCTCTGCACCTATC; taxid=113211; rank=species; forward_error=0; forward_tm=nan; genus_name=Adonis; seq_length_ori=153357; forward_match=GGGCAATCCTGAGCCAA; reverse_tm=52.09; genus=46984; reverse_error=0; species=113211; strand=R; PHA000143 assembled
atcccgttttatgaaaacaaaaaggattcagaaagcaagaatcaaaaag
>BGN-GFF_1_a family_name=Ranunculaceae; species_name=Adonis aestivalis; family=3440; reverse_match=CCATTGAGTCTCTGCACCTATC; taxid=113211; rank=species; forward_error=0; forward_tm=56.66; genus_name=Adonis; seq_length_ori=154189; forward_match=GGGCAATCCTGAGCCAA; reverse_tm=56.99; genus=46984; reverse_error=0; species=113211; strand=D; PHA000144 old_id 1532245 used_id Adonis aestivalis assembled
atcccgttttctgaaaacaaaaaggattcagaaagcaagaatcaaaaag
>BGN-KDC_14_a family_name=Ranunculaceae; species_name=Adonis annua; family=3440; reverse_match=CCATTGAGTCTCTGCACCTATC; taxid=212759; rank=species; forward_error=0; forward_tm=nan; genus_name=Adonis; seq_length_ori=4442; forward_match=GGGCAATCCTGAGCCAA; reverse_tm=52.09; genus=46984; reverse_error=0; species=212759; strand=R; PHA000146 assembled
atcccgttttctgaaaacaaaaaggattcagaaagcaagaatcaaaaag
>BGN-CQS_1_a family_name=Ranunculaceae; species_name=Adonis vernalis; family=3440; reverse_match=CCATTGAGTCTCTGCACCTATC; taxid=46985; rank=species; forward_error=0; forward_tm=nan; genus_name=Adonis; seq_length_ori=157010; forward_match=GGGCAATCCTGAGCCAA; reverse_tm=52.09; genus=46984; reverse_error=0; species=46985; strand=R; PHA000151 assembled
atccttttttcagaaaacaaaaagggttcagaaagcaagaatcaaaaag
>BGN-BBM_1_a family_name=Adoxaceae; species_name=Adoxa moschatellina; family=4206; reverse_match=CCATTGAGTCTCTGCACCTATC; taxid=4208; rank=species; forward_error=0; forward_tm=56.66; genus_name=Adoxa; seq_length_ori=157740; forward_match=GGGCAATCCTGAGCCAA; reverse_tm=56.99; genus=4207; reverse_error=0; species=4208; strand=D; PHA000153 assembled
atcctgtttttcgaaaacaaacaaaggtttagaaagcgaaaatcagaaag
>BGN-CFD_1_a family_name=Poaceae; species_name=Aegilops cylindrica; family=4479; reverse_match=CCATTGAGTCTCTGCACCTATC; taxid=130456; rank=species; forward_error=0; forward_tm=56.66; genus_name=Aegilops; seq_length_ori=135625; forward_match=GGGCAATCCTGAGCCAA; reverse_tm=56.99; genus=4480; reverse_error=0; species=130456; strand=D; PHA000156 assembled
atccgtgttttgagaaaacaaggggttctcgaactagaatacaaaggaaaag
>BGN-BVF_1_a family_name=Poaceae; species_name=Aegilops neglecta; family=4479; reverse_match=CCATTGAGTCTCTGCACCTATC; taxid=130460; rank=species; forward_error=0; forward_tm=56.66; genus_name=Aegilops; seq_length_ori=136868; forward_match=GGGCAATCCTGAGCCAA; reverse_tm=56.99; genus=4480; reverse_error=0; species=130460; strand=D; PHA000159 assembled
atccgtgttttgagaaaacaaggggttctcgaactagaatacaaaggaaaag
>BGN-BVE_1_a family_name=Poaceae; species_name=Aegilops geniculata; family=4479; reverse_match=CCATTGAGTCTCTGCACCTATC; taxid=130459; rank=species; forward_error=0; forward_tm=56.66; genus_name=Aegilops; seq_length_ori=136203; forward_match=GGGCAATCCTGAGCCAA; reverse_tm=56.99; genus=4480; reverse_error=0; species=130459; strand=D; PHA000161 assembled
atccgtgttttgagaaaacaaggggttctcgaactagaatacaaaggaaaag
>BGN-GNB_1_a family_name=Poaceae; species_name=Aegilops triuncialis; family=4479; reverse_match=CCATTGAGTCTCTGCACCTATC; taxid=39391; rank=species; forward_error=0; forward_tm=56.66; genus_name=Aegilops; seq_length_ori=136597; forward_match=GGGCAATCCTGAGCCAA; reverse_tm=56.99; genus=4480; reverse_error=0; species=39391; strand=D; PHA000163 assembled
atccgtgttttgagaaaacaaggggttctcgaactagaatacaaaggaaaag
>BGN-ARK_1_a family_name=Apiaceae; species_name=Aegopodium podagraria; family=4037; reverse_match=CCATTGAGTCTCTGCACCTATC; taxid=40902; rank=species; forward_error=0; forward_tm=56.66; genus_name=Aegopodium; seq_length_ori=155094; forward_match=GGGCAATCCTGAGCCAA; reverse_tm=56.99; genus=40898; reverse_error=0; species=40902; strand=D; PHA000167 assembled
atcctattttccaaaaacaaacaaaggcccagaaggtgaaaaag
>BGN-BEN_1_a family_name=Sapindaceae; species_name=Aesculus hippocastanum; family=23672; reverse_match=CCATCGAGTCTCTGCACCTATC; taxid=43364; rank=species; forward_error=0; forward_tm=56.66; genus_name=Aesculus; seq_length_ori=156082; forward_match=GGGCAATCCTGAGCCAA; reverse_tm=49.86; genus=43363; reverse_error=1; species=43364; strand=D; PHA000168 assembled
atcctgttttacgagaataaaacaaaacaaacaagggttcagaaagcgagaaaag
>BGN-KII_1_a family_name=Brassicaceae; species_name=Aethionema saxatile; family=3700; reverse_match=CCATTGAGTCTCTGCACCTATC; taxid=202778; rank=species; forward_error=0; forward_tm=56.66; genus_name=Aethionema; seq_length_ori=154238; forward_match=GGGCAATCCTGAGCCAA; reverse_tm=56.99; genus=72656; reverse_error=0; species=202778; strand=D; PHA000170 old_id 1532248 used_id Aethionema saxatile assemb…
atctcggtttacgcgaacaaacccgagtttagaaaacgagaaaaaagg
>BGN-ARL_1_a family_name=Brassicaceae; species_name=Aethionema saxatile; family=3700; reverse_match=CCATTGAGTCTCTGCACCTATC; taxid=202778; rank=species; forward_error=0; forward_tm=56.66; genus_name=Aethionema; seq_length_ori=154141; forward_match=GGGCAATCCTGAGCCAA; reverse_tm=56.99; genus=72656; reverse_error=0; species=202778; strand=D; PHA000171 assembled
atctcggtttacgcgaacaaacccgcgtttagaaaacgagaaaaaagg
>BGN-LVH_1_a family_name=Brassicaceae; species_name=Aethionema thomasianum; family=3700; reverse_match=CCATTGAGTCTCTGCACCTATC; taxid=1532249; rank=species; forward_error=0; forward_tm=56.66; genus_name=Aethionema; seq_length_ori=154179; forward_match=GGGCAATCCTGAGCCAA; reverse_tm=56.99; genus=72656; reverse_error=0; species=1532249; strand=D; PHA000175 assembled
atctcggtttacgcgaacaaacccgagtttagaaaacgagaaaaaagg
>BGN-CQT_1_a family_name=Apiaceae; species_name=Aethusa cynapium; family=4037; reverse_match=CCATTGAGTCTCTGCACCTATC; taxid=40954; rank=species; forward_error=0; forward_tm=56.66; genus_name=Aethusa; seq_length_ori=147878; forward_match=GGGCAATCCTGAGCCAA; reverse_tm=56.99; genus=40953; reverse_error=0; species=40954; strand=D; PHA000177 assembled
atcctattttccaaaaacaaacaaaggcccagaaggtgaaaaaag
>BGN-AMS_1_a family_name=Asparagaceae; species_name=Agave americana; family=40552; reverse_match=CCATTGAGTCTCTGCACCTATC; taxid=39510; rank=species; forward_error=2; forward_tm=45.87; genus_name=Agave; seq_length_ori=157275; forward_match=GGGTGATCCTGAGCCAA; reverse_tm=56.99; genus=39509; reverse_error=0; species=39510; strand=D; PHA000179 assembled
atctttatttttagaaaaacaagggtttagactagaataaaaagg
>BGN-CQV_1_a family_name=Rosaceae; species_name=Agrimonia eupatoria; family=3745; reverse_match=CCATTGAGTCTCTGCACCTATC; taxid=57912; rank=species; forward_error=0; forward_tm=56.66; genus_name=Agrimonia; seq_length_ori=155164; forward_match=GGGCAATCCTGAGCCAA; reverse_tm=56.99; genus=23137; reverse_error=0; species=57912; strand=D; PHA000183 assembled
atcccgttttctgaaaacaaacaagggtttcacaaagcgagaaaaaataaag
>BGN-CRA_1_a family_name=Rosaceae; species_name=Agrimonia procera; family=3745; reverse_match=CCATTGAGTCTCTGCACCTATC; taxid=1155245; rank=species; forward_error=0; forward_tm=56.66; genus_name=Agrimonia; seq_length_ori=155231; forward_match=GGGCAATCCTGAGCCAA; reverse_tm=56.99; genus=23137; reverse_error=0; species=1155245; strand=D; PHA000186 assembled
atcccgttttatgaaaacaaacaagggtttcacaaagcgagaaaaaataaag
>BGN-CHK_1_a family_name=Caryophyllaceae; species_name=Agrostemma githago; family=3568; reverse_match=CCTTTGAGTCTCTGCACCTATC; taxid=39848; rank=species; forward_error=0; forward_tm=56.66; genus_name=Agrostemma; seq_length_ori=151733; forward_match=GGGCAATCCTGAGCCAA; reverse_tm=51.87; genus=39847; reverse_error=1; species=39848; strand=D; PHA000189 assembled
ctccttttattttccttttttcaaaagaaaaataaaggattaacaaagcaagaataaaaa
g
>BGN-ARM_1_a family_name=Poaceae; species_name=Agrostis alpina; family=4479; reverse_match=CCATTGAGTCTCTGCACCTATC; taxid=1395541; rank=species; forward_error=0; forward_tm=56.66; genus_name=Agrostis; seq_length_ori=136608; forward_match=GGGCAATCCTGAGCCAA; reverse_tm=56.99; genus=15297; reverse_error=0; species=1395541; strand=D; PHA000194 assembled
atccgtgttttgagaaaacaaaggggttctcgaatcgaactagaatacaaaggaaaag
>BGN-C_1_a family_name=Poaceae; species_name=Agrostis canina; family=4479; reverse_match=CCATTGAGTCTCTGCACCTATC; taxid=218142; rank=species; forward_error=0; forward_tm=nan; genus_name=Agrostis; seq_length_ori=136584; forward_match=GGGCAATCCTGAGCCAA; reverse_tm=52.09; genus=15297; reverse_error=0; species=218142; strand=R; PHA000196 assembled
atccgtgttttgagaaaacaaaggggttctcgaatcgaactataatacaaaggaaaag
>BGN-D_1_a family_name=Poaceae; species_name=Agrostis capillaris; family=4479; reverse_match=CCATTGAGTCTCTGCACCTATC; taxid=204232; rank=species; forward_error=0; forward_tm=56.66; genus_name=Agrostis; seq_length_ori=136672; forward_match=GGGCAATCCTGAGCCAA; reverse_tm=56.99; genus=15297; reverse_error=0; species=204232; strand=D; PHA000199 assembled
atccgtgttttgagaaaacaaaggggttctcgaatcgaactagaatacaaaggaaaag
>BGN-CRC_11_a family_name=Poaceae; species_name=Agrostis gigantea; family=4479; reverse_match=CCATTGAGTCTCTGCACCTATC; taxid=345916; rank=species; forward_error=0; forward_tm=nan; genus_name=Agrostis; seq_length_ori=5189; forward_match=GGGCAATCCTGAGCCAA; reverse_tm=52.09; genus=15297; reverse_error=0; species=345916; strand=R; PHA000202 assembled
atccgtgttttgagaaaacaaaggggttctcgaatcgaactagaatacaaaggaaaag
>BGN-INC_1_a family_name=Poaceae; species_name=Agrostis rupestris; family=4479; reverse_match=CCATTGAGTCTCTGCACCTATC; taxid=1395542; rank=species; forward_error=0; forward_tm=56.66; genus_name=Agrostis; seq_length_ori=136594; forward_match=GGGCAATCCTGAGCCAA; reverse_tm=56.99; genus=15297; reverse_error=0; species=1395542; strand=D; PHA000205 assembled
atccgtgttttgagaaaacaaaggggttctcgaatcgaactataatacaaaggaaaag
>BGN-EVD_1_a family_name=Poaceae; species_name=Agrostis stolonifera; family=4479; reverse_match=CCATTGAGTCTCTGCACCTATC; taxid=63632; rank=species; forward_error=0; forward_tm=56.66; genus_name=Agrostis; seq_length_ori=136576; forward_match=GGGCAATCCTGAGCCAA; reverse_tm=56.99; genus=15297; reverse_error=0; species=63632; strand=D; PHA000210 assembled
atccgtgttttgagaaaaccaaggggttctcgaatcgaactataatacaaaggaaaag
>BGN-LHN_1_a family_name=Poaceae; species_name=Agrostis vinealis; family=4479; reverse_match=CCATTGAGTCTCTGCACCTATC; taxid=247443; rank=species; forward_error=0; forward_tm=56.66; genus_name=Agrostis; seq_length_ori=136672; forward_match=GGGCAATCCTGAGCCAA; reverse_tm=56.99; genus=15297; reverse_error=0; species=247443; strand=D; PHA000213 assembled
atccgtgttttgagaaaacaaaggggttctcgaatcgaactagaatacaaaggaaaag
>RSZ-RSZAXPI000762-89 family_name=Simaroubaceae; species_name=Ailanthus altissima; family=23808; reverse_match=CCATTGAGTCTCTGCACCTATC; taxid=23810; rank=species; forward_error=0; forward_tm=56.66; genus_name=Ailanthus; seq_length_ori=160843; forward_match=GGGCAATCCTGAGCCAA; reverse_tm=56.99; genus=23809; reverse_error=0; species=23810; strand=D; PHA000215 assembled
atcctgttttacaagaataaataagggttcagaaagcaaaaaagggg
>BGN-LFB_1_a family_name=Poaceae; species_name=Airopsis tenella; family=4479; reverse_match=CCATTGAGTCTCTGCACCTATC; taxid=388689; rank=species; forward_error=0; forward_tm=56.66; genus_name=Airopsis; seq_length_ori=136349; forward_match=GGGCAATCCTGAGCCAA; reverse_tm=56.99; genus=388688; reverse_error=0; species=388689; strand=D; PHA000219 assembled
atccgtgttttgagaaaacaagggggttctcgaactagaatacaaaggaaaag
>BGN-SR_1_a family_name=Lamiaceae; species_name=Ajuga chamaepitys; family=4136; reverse_match=CCATTGAGTCTCTGCACCTATC; taxid=49984; rank=species; forward_error=0; forward_tm=56.66; genus_name=Ajuga; seq_length_ori=150773; forward_match=GGGCAATCCTGAGCCAA; reverse_tm=56.99; genus=38595; reverse_error=0; species=49984; strand=D; PHA000220 assembled
atcctgttttctcaaaacaaaggttcaaaaaacgaaaaaagg
>BGN-ARN_1_a family_name=Lamiaceae; species_name=Ajuga genevensis; family=4136; reverse_match=CCATTGAGTCTCTGCACCTATC; taxid=1532251; rank=species; forward_error=0; forward_tm=56.66; genus_name=Ajuga; seq_length_ori=149735; forward_match=GGGCAATCCTGAGCCAA; reverse_tm=56.99; genus=38595; reverse_error=0; species=1532251; strand=D; PHA000223 assembled
atcctgttttctcaaaacaaagattcaaaaaacgaaaaaagg
>BGN-DNV_1_a family_name=Lamiaceae; species_name=Ajuga pyramidalis; family=4136; reverse_match=CCATTGAGTCTCTGCACCTATC; taxid=1532252; rank=species; forward_error=0; forward_tm=56.66; genus_name=Ajuga; seq_length_ori=149753; forward_match=GGGCAATCCTGAGCCAA; reverse_tm=56.99; genus=38595; reverse_error=0; species=1532252; strand=D; PHA000224 assembled
atcctgttttctcaaaacaaagattcaaaaaacgaaaaaagg
>BGN-ACF_6_a family_name=Lamiaceae; species_name=Ajuga reptans; family=4136; reverse_match=CCATTGAGTCTCTGCACCTATC; taxid=38596; rank=species; forward_error=0; forward_tm=nan; genus_name=Ajuga; seq_length_ori=82105; forward_match=GGGCAATCCTGAGCCAA; reverse_tm=52.09; genus=38595; reverse_error=0; species=38596; strand=R; PHA000227 assembled
atcctgttttctcaaaacaaagattcaaaaaacgaaaaaagg
>BGN-HF_1_a family_name=Malvaceae; species_name=Alcea rosea; family=3629; reverse_match=CCATTGAGTCTCTGCACCTATC; taxid=65557; rank=species; forward_error=0; forward_tm=56.66; genus_name=Alcea; seq_length_ori=160190; forward_match=GGGCAATCCTGAGCCAA; reverse_tm=56.99; genus=65556; reverse_error=0; species=65557; strand=D; PHA000230 assembled
atccgattattttacgaaaataaacataaacaaaggttcagcaagcgagaataataaaaa
aggaaag
>BGN-AFS_1_a family_name=Rosaceae; species_name=Alchemilla alpina; family=3745; reverse_match=CCATTGAGTCTCTGCACCTATC; taxid=57943; rank=species; forward_error=0; forward_tm=56.66; genus_name=Alchemilla; seq_length_ori=152284; forward_match=GGGCAATCCTGAGCCAA; reverse_tm=56.99; genus=23138; reverse_error=0; species=57943; strand=D; PHA000235 assembled
atcccttatttatgaaaacaaaggtttcagaaagcgagaataaataagg
>BGN-ARP_1_a family_name=Rosaceae; species_name=Alchemilla conjuncta; family=3745; reverse_match=CCATTGAGTCTCTGCACCTATC; taxid=1395544; rank=species; forward_error=0; forward_tm=56.66; genus_name=Alchemilla; seq_length_ori=152303; forward_match=GGGCAATCCTGAGCCAA; reverse_tm=56.99; genus=23138; reverse_error=0; species=1395544; strand=D; PHA000239 assembled
atcccttatttatgaaaacaaaggtttcagaaagcgagaataaataagg
>BGN-AGB_6_a family_name=Rosaceae; species_name=Alchemilla coriacea; family=3745; reverse_match=CCATTGAGTCTCTGCACCTATC; taxid=478296; rank=species; forward_error=0; forward_tm=nan; genus_name=Alchemilla; seq_length_ori=53885; forward_match=GGGCAATCCTGAGCCAA; reverse_tm=52.09; genus=23138; reverse_error=0; species=478296; strand=R; PHA000240 assembled
atcccgttttatgaaaacaaaggtttcagaaagcgagaataaataagg
>BGN-KIE_1_a family_name=Rosaceae; species_name=Alchemilla fallax; family=3745; reverse_match=CCATTGAGTCTCTGCACCTATC; taxid=478307; rank=species; forward_error=0; forward_tm=nan; genus_name=Alchemilla; seq_length_ori=51203; forward_match=GGGCAATCCTGAGCCAA; reverse_tm=52.09; genus=23138; reverse_error=0; species=478307; strand=R; PHA000241 assembled
atcccgttttatgaaaacaaaggtttcagaaagcgagaataaataagg
>BGN-DSG_12_a family_name=Rosaceae; species_name=Alchemilla filicaulis; family=3745; reverse_match=CCATTGAGTCTCTGCACCTATC; taxid=1155247; rank=species; forward_error=0; forward_tm=nan; genus_name=Alchemilla; seq_length_ori=53917; forward_match=GGGCAATCCTGAGCCAA; reverse_tm=52.09; genus=23138; reverse_error=0; species=1155247; strand=R; PHA000242 assembled
atcccgttttatgaaaacaaaggtttcagaaagcgagaataaataagg
>BGN-AIM_1_a family_name=Rosaceae; species_name=Alchemilla fissa; family=3745; reverse_match=CCATTGAGTCTCTGCACCTATC; taxid=478309; rank=species; forward_error=0; forward_tm=56.66; genus_name=Alchemilla; seq_length_ori=151953; forward_match=GGGCAATCCTGAGCCAA; reverse_tm=56.99; genus=23138; reverse_error=0; species=478309; strand=D; PHA000244 assembled
atcccgttttatgaaaacaaaggtttcagaaagcgagaataaataagg
>BGN-DSH_1_a family_name=Rosaceae; species_name=Alchemilla flabellata; family=3745; reverse_match=CCATTGAGTCTCTGCACCTATC; taxid=478310; rank=species; forward_error=0; forward_tm=56.66; genus_name=Alchemilla; seq_length_ori=152080; forward_match=GGGCAATCCTGAGCCAA; reverse_tm=56.99; genus=23138; reverse_error=0; species=478310; strand=D; PHA000245 assembled
atcccgttttatgaaaacaaaggtttcagaaagcgagaataaataagg
>BGN-F_1_a family_name=Rosaceae; species_name=Alchemilla glabra; family=3745; reverse_match=CCATTGAGTCTCTGCACCTATC; taxid=1155248; rank=species; forward_error=0; forward_tm=56.66; genus_name=Alchemilla; seq_length_ori=56629; forward_match=GGGCAATCCTGAGCCAA; reverse_tm=56.99; genus=23138; reverse_error=0; species=1155248; strand=D; PHA000248 assembled
atcccgttttatgaaaacaaaggtttcagaaagcgagaataaataagg
>BGN-DSI_1_a family_name=Rosaceae; species_name=Alchemilla glaucescens; family=3745; reverse_match=CCATTGAGTCTCTGCACCTATC; taxid=667203; rank=species; forward_error=0; forward_tm=56.66; genus_name=Alchemilla; seq_length_ori=152014; forward_match=GGGCAATCCTGAGCCAA; reverse_tm=56.99; genus=23138; reverse_error=0; species=667203; strand=D; PHA000249 assembled
atcccgttttatgaaaacaaaggtttcagaaagcgagaataaataagg
>BGN-DTV_5_a family_name=Rosaceae; species_name=Alchemilla incisa; family=3745; reverse_match=CCATTGAGTCTCTGCACCTATC; taxid=478321; rank=species; forward_error=0; forward_tm=nan; genus_name=Alchemilla; seq_length_ori=74984; forward_match=GGGCAATCCTGAGCCAA; reverse_tm=52.09; genus=23138; reverse_error=0; species=478321; strand=R; PHA000253 assembled
atcccgttttatgaaaacaaaggtttcagaaagcgagaataaataagg
>BGN-CRG_1_a family_name=Rosaceae; species_name=Alchemilla mollis; family=3745; reverse_match=CCATTGAGTCTCTGCACCTATC; taxid=32218; rank=species; forward_error=0; forward_tm=56.66; genus_name=Alchemilla; seq_length_ori=151848; forward_match=GGGCAATCCTGAGCCAA; reverse_tm=56.99; genus=23138; reverse_error=0; species=32218; strand=D; PHA000254 assembled
atcccgttttatgaaaacaaaggtttcagaaagcgagaataaataagg
>BGN-DSK_1_a family_name=Rosaceae; species_name=Alchemilla monticola; family=3745; reverse_match=CCATTGAGTCTCTGCACCTATC; taxid=1532256; rank=species; forward_error=0; forward_tm=56.66; genus_name=Alchemilla; seq_length_ori=152104; forward_match=GGGCAATCCTGAGCCAA; reverse_tm=56.99; genus=23138; reverse_error=0; species=1532256; strand=D; PHA000256 assembled
atcccgttttatgaaaacaaaggtttcagaaagcgagaataaataagg
>BGN-DQR_1_a family_name=Rosaceae; species_name=Alchemilla pentaphyllea; family=3745; reverse_match=CCATTGAGTCTCTGCACCTATC; taxid=478333; rank=species; forward_error=0; forward_tm=56.66; genus_name=Alchemilla; seq_length_ori=152213; forward_match=GGGCAATCCTGAGCCAA; reverse_tm=56.99; genus=23138; reverse_error=0; species=478333; strand=D; PHA000257 assembled
atcccttatttatgaaaacaaaggtttcagaaagcgagaataaataagg
>BGN-HHP_1_a family_name=Rosaceae; species_name=Alchemilla saxatilis; family=3745; reverse_match=CCATTGAGTCTCTGCACCTATC; taxid=478338; rank=species; forward_error=0; forward_tm=56.66; genus_name=Alchemilla; seq_length_ori=152284; forward_match=GGGCAATCCTGAGCCAA; reverse_tm=56.99; genus=23138; reverse_error=0; species=478338; strand=D; PHA000259 assembled
atcccttatttatgaaaacaaaggtttcagaaagcgagaataaataagg
>BGN-DFC_14_a family_name=Rosaceae; species_name=Alchemilla vetteri; family=3745; reverse_match=CCATTGAGTCTCTGCACCTATC; taxid=478350; rank=species; forward_error=0; forward_tm=56.66; genus_name=Alchemilla; seq_length_ori=27138; forward_match=GGGCAATCCTGAGCCAA; reverse_tm=56.99; genus=23138; reverse_error=0; species=478350; strand=D; PHA000261 assembled
atcccgttttatgaaaacaaaggtttcagaaagcgagaataaataagg
>BGN-AFM_1_a family_name=Rosaceae; species_name=Alchemilla xanthochlora; family=3745; reverse_match=CCATTGAGTCTCTGCACCTATC; taxid=1155249; rank=species; forward_error=0; forward_tm=56.66; genus_name=Alchemilla; seq_length_ori=152039; forward_match=GGGCAATCCTGAGCCAA; reverse_tm=56.99; genus=23138; reverse_error=0; species=1155249; strand=D; PHA000263 assembled
atcccgttttatgaaaacaaaggtttcagaaagcgagaataaataagg
>BGN-IKG_4_a family_name=Droseraceae; species_name=Aldrovanda vesiculosa; family=4360; reverse_match=CCATTGAGTCTCTGCACCTATC; taxid=173386; rank=species; forward_error=1; forward_tm=nan; genus_name=Aldrovanda; seq_length_ori=15026; forward_match=GGGTAATCCTGAGCCAA; reverse_tm=52.09; genus=173385; reverse_error=0; species=173386; strand=R; PHA000264 assembled
ctcctcttttttacgaaagcaaaccaataaaggtttaaaaggatagaataagaatgaaaa
aagaaag
>BGN-CRH_35_a family_name=Alismataceae; species_name=Alisma lanceolatum; family=4449; reverse_match=CCATTGAGTCTCTGCACCTATC; taxid=365730; rank=species; forward_error=0; forward_tm=nan; genus_name=Alisma; seq_length_ori=76266; forward_match=GGGCAATCCTGAGCCAA; reverse_tm=52.09; genus=14999; reverse_error=0; species=365730; strand=R; PHA000267 assembled
atccttctttttggaaaacaagggtttattttatatttattatcaaaattctagatttat
agaaattctatatttcatttcgaaaaagcatttctaaaaaaaaagattttctatttctat
ttatatagaaaaataatctcaaaataatcaaaaaag
>BGN-EVE_1_a family_name=Alismataceae; species_name=Alisma plantago-aquatica; family=4449; reverse_match=CCATTGAGTCTCTGCACCTATC; taxid=15000; rank=species; forward_error=0; forward_tm=56.66; genus_name=Alisma; seq_length_ori=159808; forward_match=GGGCAATCCTGAGCCAA; reverse_tm=56.99; genus=14999; reverse_error=0; species=15000; strand=D; PHA000268 assembled
atccttctttttggaaaacacgggtttattttatatttattatcaaaattctagatttat
agaaattctatatttcatttcgaaaaagcatttctaaaaaaaaagattttctatttctat
ttatatagaaaaataatctcaaaataatcaaaaaag
>BGN-AMT_1_a family_name=Brassicaceae; species_name=Alliaria petiolata; family=3700; reverse_match=CCATTGAGTCTCTGCACCTATC; taxid=126270; rank=species; forward_error=0; forward_tm=56.66; genus_name=Alliaria; seq_length_ori=153316; forward_match=GGGCAATCCTGAGCCAA; reverse_tm=56.99; genus=126269; reverse_error=0; species=126270; strand=D; PHA000272 assembled
atcctggtttacgcgaacaaaccagagtttagaaagcaagaaaaagg
>BGN-IND_4_a family_name=Amaryllidaceae; species_name=Allium angulosum; family=4668; reverse_match=CCATTGAGTCTCTGCACCTATC; taxid=105301; rank=species; forward_error=0; forward_tm=nan; genus_name=Allium; seq_length_ori=19902; forward_match=GGGCAATCCTGAGCCAA; reverse_tm=52.09; genus=4678; reverse_error=0; species=105301; strand=R; PHA000277 assembled
atctttattttttgaaaaacaagggtttaaaaaagagaataaaaaag
>BGN-HSH_7_a family_name=Amaryllidaceae; species_name=Allium carinatum; family=4668; reverse_match=CCATTGAGTCTCTGCACCTATC; taxid=1211429; rank=species; forward_error=0; forward_tm=56.66; genus_name=Allium; seq_length_ori=182; forward_match=GGGCAATCCTGAGCCAA; reverse_tm=56.99; genus=4678; reverse_error=0; species=1211429; strand=D; PHA000279 assembled
atcttttttttttttttgaaaaagaagggtttaaaaaagagaataaaaaag
>BGN-HSH_8_a family_name=Amaryllidaceae; species_name=Allium carinatum; family=4668; reverse_match=CCATTGAGTCTCTGCACCTATC; taxid=1211429; rank=species; forward_error=0; forward_tm=56.66; genus_name=Allium; seq_length_ori=181; forward_match=GGGCAATCCTGAGCCAA; reverse_tm=56.99; genus=4678; reverse_error=0; species=1211429; strand=D; PHA000279 assembled
atctttttttttttttgaaaaagaagggtttaaaaaagagaataaaaaag
>BGN-CRI_1_a family_name=Amaryllidaceae; species_name=Allium carinatum; family=4668; reverse_match=CCATTGAGTCTCTGCACCTATC; taxid=1476993; rank=subspecies; forward_error=0; forward_tm=56.66; genus_name=Allium; seq_length_ori=152178; forward_match=GGGCAATCCTGAGCCAA; reverse_tm=56.99; genus=4678; reverse_error=0; species=1211429; strand=D; PHA000280 assembled
atcttttttttttttttgaaaaagaagggtttaaaaaagagaataaaaaag
>BGN-CRK_1_a family_name=Amaryllidaceae; species_name=Allium ericetorum; family=4668; reverse_match=CCATTGAGTCTCTGCACCTATC; taxid=166970; rank=species; forward_error=0; forward_tm=56.66; genus_name=Allium; seq_length_ori=153311; forward_match=GGGCAATCCTGAGCCAA; reverse_tm=56.99; genus=4678; reverse_error=0; species=166970; strand=D; PHA000282 assembled
atcttttttttttttttgaaaaagaagggtttaaaaaagagaataaaaaag
>RSZ-RSZAXPI000829-21 family_name=Amaryllidaceae; species_name=Allium flavum; family=4668; reverse_match=CCATTGAGTCTCTGCACCTATC; taxid=138322; rank=species; forward_error=0; forward_tm=56.66; genus_name=Allium; seq_length_ori=152039; forward_match=GGGCAATCCTGAGCCAA; reverse_tm=56.99; genus=4678; reverse_error=0; species=138322; strand=D; PHA000284 assembled
atctttttttttttttgaaaaagaagggtttaaaaaagagaataaaaaag
>BGN-CRL_1_a family_name=Amaryllidaceae; species_name=Allium insubricum; family=4668; reverse_match=CCATTGAGTCTCTGCACCTATC; taxid=105304; rank=species; forward_error=0; forward_tm=56.66; genus_name=Allium; seq_length_ori=154475; forward_match=GGGCAATCCTGAGCCAA; reverse_tm=56.99; genus=4678; reverse_error=0; species=105304; strand=D; PHA000286 assembled
atctttcttttttgaaaaacaaaggtttaaaaaagagaataaaaaag
>BGN-FCP_1_a family_name=Amaryllidaceae; species_name=Allium lusitanicum; family=4668; reverse_match=CCATTGAGTCTCTGCACCTATC; taxid=165632; rank=species; forward_error=0; forward_tm=56.66; genus_name=Allium; seq_length_ori=153516; forward_match=GGGCAATCCTGAGCCAA; reverse_tm=56.99; genus=4678; reverse_error=0; species=165632; strand=D; PHA000291 assembled
atctttattttttgaaaaacaagggtttaaaaaagagaataaaaaag
>BGN-IBL_5_a family_name=Amaryllidaceae; species_name=Allium moschatum; family=4668; reverse_match=CCATCGAGTCTCTGCACCTATC; taxid=165639; rank=species; forward_error=0; forward_tm=nan; genus_name=Allium; seq_length_ori=12040; forward_match=GGGCAATCCTGAGCCAA; reverse_tm=41.63; genus=4678; reverse_error=1; species=165639; strand=R; PHA000293 assembled
atctttcttttttgaaaaataagggtttaaaaaagagaataaaaaag
>BGN-DLM_1_a family_name=Amaryllidaceae; species_name=Allium narcissiflorum; family=4668; reverse_match=CCATTGAGTCTCTGCACCTATC; taxid=1198656; rank=species; forward_error=0; forward_tm=56.66; genus_name=Allium; seq_length_ori=154762; forward_match=GGGCAATCCTGAGCCAA; reverse_tm=56.99; genus=4678; reverse_error=0; species=1198656; strand=D; PHA000295 assembled
atctttattttttgaaaaacaaaggtttaaaaaagagaataaaaaag
>BGN-SS_1_a family_name=Amaryllidaceae; species_name=Allium neapolitanum; family=4668; reverse_match=CCATTGAGTCTCTGCACCTATC; taxid=74896; rank=species; forward_error=1; forward_tm=48.78; genus_name=Allium; seq_length_ori=152847; forward_match=GGGTAATCCTGAGCCAA; reverse_tm=56.99; genus=4678; reverse_error=0; species=74896; strand=D; PHA000297 assembled
atctttattttttgaaaaacaaaggtttagagaataaaaaag
>BGN-HSI_1_a family_name=Amaryllidaceae; species_name=Allium oleraceum; family=4668; reverse_match=CCATTGAGTCTCTGCACCTATC; taxid=467612; rank=species; forward_error=0; forward_tm=nan; genus_name=Allium; seq_length_ori=35728; forward_match=GGGCAATCCTGAGCCAA; reverse_tm=52.09; genus=4678; reverse_error=0; species=467612; strand=R; PHA000300 assembled
atcttttttttttttttgaaaaagaagggtttaaaaaagagaataaaaaag
>BGN-CRP_1_a family_name=Amaryllidaceae; species_name=Allium rotundum; family=4668; reverse_match=CCATTGAGTCTCTGCACCTATC; taxid=1174972; rank=species; forward_error=0; forward_tm=56.66; genus_name=Allium; seq_length_ori=152712; forward_match=GGGCAATCCTGAGCCAA; reverse_tm=56.99; genus=4678; reverse_error=0; species=1174972; strand=D; PHA000313 assembled
atctttattttttgaaaaacaagggtttaaaaaagagaataaaaaag
>BGN-G_1_a family_name=Amaryllidaceae; species_name=Allium schoenoprasum; family=4668; reverse_match=CCATTGAGTCTCTGCACCTATC; taxid=74900; rank=species; forward_error=0; forward_tm=56.66; genus_name=Allium; seq_length_ori=152912; forward_match=GGGCAATCCTGAGCCAA; reverse_tm=56.99; genus=4678; reverse_error=0; species=74900; strand=D; PHA000316 assembled
atctttattttttgaaaaacaagggtttaaaaaagagaataaaaaag
>BGN-CRQ_1_a family_name=Amaryllidaceae; species_name=Allium scorodoprasum; family=4668; reverse_match=CCATTGAGTCTCTGCACCTATC; taxid=166823; rank=species; forward_error=0; forward_tm=56.66; genus_name=Allium; seq_length_ori=152905; forward_match=GGGCAATCCTGAGCCAA; reverse_tm=56.99; genus=4678; reverse_error=0; species=166823; strand=D; PHA000318 assembled
atctttattttttgaaaaacaagggtttaaaaaagagaataaaaaag
>BGN-BBN_1_a family_name=Amaryllidaceae; species_name=Allium sphaerocephalon; family=4668; reverse_match=CCATTGAGTCTCTGCACCTATC; taxid=166824; rank=species; forward_error=0; forward_tm=56.66; genus_name=Allium; seq_length_ori=152783; forward_match=GGGCAATCCTGAGCCAA; reverse_tm=56.99; genus=4678; reverse_error=0; species=166824; strand=D; PHA000320 assembled
atctttattttttgaaaaacaagggtttaaaaaagagaataaaaaag
>BGN-CRR_1_a family_name=Amaryllidaceae; species_name=Allium suaveolens; family=4668; reverse_match=CCATTGAGTCTCTGCACCTATC; taxid=165663; rank=species; forward_error=0; forward_tm=56.66; genus_name=Allium; seq_length_ori=153248; forward_match=GGGCAATCCTGAGCCAA; reverse_tm=56.99; genus=4678; reverse_error=0; species=165663; strand=D; PHA000322 assembled
atcttttttttttttgaaaaagaagggtttaaaaaagagaataaaaaag
>BGN-H_1_a family_name=Amaryllidaceae; species_name=Allium ursinum; family=4668; reverse_match=CCATTGAGTCTCTGCACCTATC; taxid=4684; rank=species; forward_error=0; forward_tm=56.66; genus_name=Allium; seq_length_ori=153255; forward_match=GGGCAATCCTGAGCCAA; reverse_tm=56.99; genus=4678; reverse_error=0; species=4684; strand=D; PHA000326 assembled
atctttattttttgaaaaacaaaggtttagagaataaaaaag
>BGN-DSL_1_a family_name=Amaryllidaceae; species_name=Allium victorialis; family=4668; reverse_match=CCATTGAGTCTCTGCACCTATC; taxid=88845; rank=species; forward_error=0; forward_tm=56.66; genus_name=Allium; seq_length_ori=153652; forward_match=GGGCAATCCTGAGCCAA; reverse_tm=56.99; genus=4678; reverse_error=0; species=88845; strand=D; PHA000329 assembled
atctttattttttgaaaaacaaacaagggtttcaaaaagagaataaaaaag
>BGN-DIK_1_a family_name=Amaryllidaceae; species_name=Allium vineale; family=4668; reverse_match=CCATTGAGTCTCTGCACCTATC; taxid=1053326; rank=species; forward_error=0; forward_tm=56.66; genus_name=Allium; seq_length_ori=152653; forward_match=GGGCAATCCTGAGCCAA; reverse_tm=56.99; genus=4678; reverse_error=0; species=1053326; strand=D; PHA000333 assembled
atctttattttttgaaaaacaagggtttaaaaaagagaataaaaaag
>BGN-HDH_1_a family_name=Betulaceae; species_name=Alnus cordata; family=3514; reverse_match=CCATTGAGTCTCTGCACCTATC; taxid=109058; rank=species; forward_error=0; forward_tm=56.66; genus_name=Alnus; seq_length_ori=160871; forward_match=GGGCAATCCTGAGCCAA; reverse_tm=56.99; genus=3515; reverse_error=0; species=109058; strand=D; PHA000338 assembled
atcctgttttccgaaaacaaataaaacaaattgaagggttcataaagcgagactaaaaaa
g
>BGN-ATS_1_a family_name=Betulaceae; species_name=Alnus glutinosa; family=3514; reverse_match=CCATTGAGTCTCTGCACCTATC; taxid=3517; rank=species; forward_error=0; forward_tm=56.66; genus_name=Alnus; seq_length_ori=160806; forward_match=GGGCAATCCTGAGCCAA; reverse_tm=56.99; genus=3515; reverse_error=0; species=3517; strand=D; PHA000342 assembled
atcctgttttccgaaaacaaataaaacaaattgaagggttcataaagcgagactaaaaaa
g
>BGN-DSM_1_a family_name=Betulaceae; species_name=Alnus alnobetula; family=3514; reverse_match=CCATTGAGTCTCTGCACCTATC; taxid=38784; rank=species; forward_error=0; forward_tm=56.66; genus_name=Alnus; seq_length_ori=160519; forward_match=GGGCAATCCTGAGCCAA; reverse_tm=56.99; genus=3515; reverse_error=0; species=38784; strand=D; PHA000356 assembled
atcctgttttccgaaaacaaataaaacaaattgaagggttcataaagcgagactaaaaag
>BGN-INF_1_a family_name=Poaceae; species_name=Alopecurus aequalis; family=4479; reverse_match=CCATTGAGTCTCTGCACCTATC; taxid=114194; rank=species; forward_error=0; forward_tm=56.66; genus_name=Alopecurus; seq_length_ori=136169; forward_match=GGGCAATCCTGAGCCAA; reverse_tm=56.99; genus=15303; reverse_error=0; species=114194; strand=D; PHA000359 assembled
atccgtattttgagaaaacctgggggttctcgaactagaatacaaaggaaaag
>BGN-IFB_1_a family_name=Poaceae; species_name=Alopecurus bulbosus; family=4479; reverse_match=CCATTGAGTCTCTGCACCTATC; taxid=114193; rank=species; forward_error=0; forward_tm=56.66; genus_name=Alopecurus; seq_length_ori=136390; forward_match=GGGCAATCCTGAGCCAA; reverse_tm=56.99; genus=15303; reverse_error=0; species=114193; strand=D; PHA000363 assembled
atccgtattttgagaaaaccagggggttctcgaactagaatacaaaggaaaag
>BGN-I_1_a family_name=Poaceae; species_name=Alopecurus geniculatus; family=4479; reverse_match=CCATTGAGTCTCTGCACCTATC; taxid=114195; rank=species; forward_error=0; forward_tm=56.66; genus_name=Alopecurus; seq_length_ori=136574; forward_match=GGGCAATCCTGAGCCAA; reverse_tm=56.99; genus=15303; reverse_error=0; species=114195; strand=D; PHA000365 assembled
atccgtgttttgagaaaacaaaggggttctcgaatcgaactataatacaaaggaaaag
>BGN-CLD_1_a family_name=Poaceae; species_name=Alopecurus myosuroides; family=4479; reverse_match=CCATTGAGTCTCTGCACCTATC; taxid=81473; rank=species; forward_error=0; forward_tm=56.66; genus_name=Alopecurus; seq_length_ori=135912; forward_match=GGGCAATCCTGAGCCAA; reverse_tm=56.99; genus=15303; reverse_error=0; species=81473; strand=D; PHA000366 assembled
atccgtgttttgagaaaactagggggttcgcaaactagaatacaaaggaaaag
>BGN-K_1_a family_name=Poaceae; species_name=Alopecurus pratensis; family=4479; reverse_match=CCATTGAGTCTCTGCACCTATC; taxid=15304; rank=species; forward_error=0; forward_tm=56.66; genus_name=Alopecurus; seq_length_ori=136145; forward_match=GGGCAATCCTGAGCCAA; reverse_tm=56.99; genus=15303; reverse_error=0; species=15304; strand=D; PHA000370 assembled
atccgtgttttgagaagggggttctcgaactagaatacaaaggaaaag
>BGN-SH_1_a family_name=Malvaceae; species_name=Althaea cannabina; family=3629; reverse_match=CCATTGAGTCTCTGCACCTATC; taxid=446322; rank=species; forward_error=0; forward_tm=56.66; genus_name=Althaea; seq_length_ori=159966; forward_match=GGGCAATCCTGAGCCAA; reverse_tm=56.99; genus=145744; reverse_error=0; species=446322; strand=D; PHA000375 assembled
atccgattattttacgaaaataaacataaacaaaggttcagcaagcgagaataataaaaa
aggaaag
>BGN-LSN_1_a family_name=Malvaceae; species_name=Althaea hirsuta; family=3629; reverse_match=CCATTGAGTCTCTGCACCTATC; taxid=446323; rank=species; forward_error=0; forward_tm=56.66; genus_name=Althaea; seq_length_ori=156701; forward_match=GGGCAATCCTGAGCCAA; reverse_tm=56.99; genus=145744; reverse_error=0; species=446323; strand=D; PHA000377 assembled
atcctattattttacgaaaataaacataaacaaaggttcagcaagcgagaataataaaaa
aggaaag
>BGN-KRF_1_a family_name=Malvaceae; species_name=Althaea officinalis; family=3629; reverse_match=CCATTGAGTCTCTGCACCTATC; taxid=145745; rank=species; forward_error=0; forward_tm=nan; genus_name=Althaea; seq_length_ori=39102; forward_match=GGGCAATCCTGAGCCAA; reverse_tm=52.09; genus=145744; reverse_error=0; species=145745; strand=R; PHA009923 assembled
atccgattattttacgaaaataaacataaacaaaggttcagcaagcgagaataataaaaa
aggaaag
>RSZ-RSZAXPI000514-10 family_name=Malvaceae; species_name=Althaea officinalis; family=3629; reverse_match=CCATTGAGTCTCTGCACCTATC; taxid=145745; rank=species; forward_error=0; forward_tm=56.66; genus_name=Althaea; seq_length_ori=159884; forward_match=GGGCAATCCTGAGCCAA; reverse_tm=56.99; genus=145744; reverse_error=0; species=145745; strand=D; PHA009923 assembled
atccgattattttacgaaaataaacataaacaaaggttcagcaagcgagaataataaaaa
aggaaag
>BGN-HVF_5_a family_name=Brassicaceae; species_name=Odontarrhena alpestris; family=3700; reverse_match=CCATTGAGTCTCTGCACCTATC; taxid=226019; rank=species; forward_error=0; forward_tm=56.66; genus_name=Odontarrhena; seq_length_ori=47405; forward_match=GGGCAATCCTGAGCCAA; reverse_tm=56.99; genus=2282298; reverse_error=0; species=226019; strand=D; PHA000382 assembled
atcctggcttacgcgaacaaaccagagtttcaaaagcg
>BGN-ST_3_a family_name=Brassicaceae; species_name=Alyssum alyssoides; family=3700; reverse_match=CCATTGAGTCTCTGCACCTATC; taxid=169068; rank=species; forward_error=0; forward_tm=nan; genus_name=Alyssum; seq_length_ori=54758; forward_match=GGGCAATCCTGAGCCAA; reverse_tm=52.09; genus=169067; reverse_error=0; species=169068; strand=R; PHA000384 assembled
atcctggtttacgcaaccaaaccagagtttaaaaagcgataaaaaagg
>BGN-CRT_1_a family_name=Brassicaceae; species_name=Odontarrhena argentea; family=3700; reverse_match=CCATTGAGTCTCTGCACCTATC; taxid=226021; rank=species; forward_error=0; forward_tm=56.66; genus_name=Odontarrhena; seq_length_ori=153989; forward_match=GGGCAATCCTGAGCCAA; reverse_tm=56.99; genus=2282298; reverse_error=0; species=226021; strand=D; PHA000386 assembled
atcctgatttacgcgaacaaaccagagttttaaaggcgataaaaaggg
>BGN-GRB_1_a family_name=Brassicaceae; species_name=Alyssum cuneifolium; family=3700; reverse_match=CCATTGAGTCTCTGCACCTATC; taxid=1366910; rank=species; forward_error=0; forward_tm=56.66; genus_name=Alyssum; seq_length_ori=151970; forward_match=GGGCAATCCTGAGCCAA; reverse_tm=56.99; genus=169067; reverse_error=0; species=1366910; strand=D; PHA000390 assembled
atcctggtttacgcgaccaaacccgagtttaaaaagcgagaaaaaagg
>BGN-CLE_1_a family_name=Brassicaceae; species_name=Hormathophylla halimifolia; family=3700; reverse_match=CCATTGAGTCTCTGCACCTATC; taxid=457806; rank=species; forward_error=0; forward_tm=56.66; genus_name=Hormathophylla; seq_length_ori=152842; forward_match=GGGCAATCCTGAGCCAA; reverse_tm=56.99; genus=457805; reverse_error=0; species=457806; strand=D; PHA000393 assembled
atcctgggttacgcgaacaaaccagagtttaaaaagcgataaaaaagg
>BGN-LIK_1_a family_name=Brassicaceae; species_name=Alyssum wulfenianum; family=3700; reverse_match=CCATTGAGTCTCTGCACCTATC; taxid=1440446; rank=subspecies; forward_error=0; forward_tm=56.66; genus_name=Alyssum; seq_length_ori=151972; forward_match=GGGCAATCCTGAGCCAA; reverse_tm=56.99; genus=169067; reverse_error=0; species=226048; strand=D; PHA000399 assembled
atcctggtttacgcaaccaaacccgagtttaaaaagcgagaaaaaagg
>BGN-LVI_1_a family_name=Brassicaceae; species_name=Odontarrhena serpyllifolia; family=3700; reverse_match=CCATTGAGTCTCTGCACCTATC; taxid=226043; rank=species; forward_error=0; forward_tm=56.66; genus_name=Odontarrhena; seq_length_ori=153770; forward_match=GGGCAATCCTGAGCCAA; reverse_tm=56.99; genus=2282298; reverse_error=0; species=226043; strand=D; PHA000403 assembled
atcctggcttacgcgaacaaaccagagtttcaaaagcg
>BGN-IFC_18_a family_name=Brassicaceae; species_name=Alyssum simplex; family=3700; reverse_match=CCGTTGAGTCTCTGCACCTATC; taxid=457775; rank=species; forward_error=0; forward_tm=nan; genus_name=Alyssum; seq_length_ori=13006; forward_match=GGGCAATCCTGAGCCAA; reverse_tm=47.92; genus=169067; reverse_error=1; species=457775; strand=R; PHA000404 assembled
atcctggtttacgcgaccaaaccagagtttaaaaagcgataaaaaagg
>BGN-CSA_1_a family_name=Brassicaceae; species_name=Alyssum wulfenianum; family=3700; reverse_match=CCATTGAGTCTCTGCACCTATC; taxid=226048; rank=species; forward_error=0; forward_tm=56.66; genus_name=Alyssum; seq_length_ori=151735; forward_match=GGGCAATCCTGAGCCAA; reverse_tm=56.99; genus=169067; reverse_error=0; species=226048; strand=D; PHA000405 assembled
atcctggtttacgcaaccaaacccgagtttaaaaagcgagaaaaaagg
>BGN-CSB_1_a family_name=Amaranthaceae; species_name=Amaranthus albus; family=3563; reverse_match=CCTTTGAGTCTCTGCACCTATC; taxid=124760; rank=species; forward_error=1; forward_tm=48.78; genus_name=Amaranthus; seq_length_ori=151011; forward_match=GGGTAATCCTGAGCCAA; reverse_tm=51.87; genus=3564; reverse_error=1; species=124760; strand=D; PHA000409 assembled
ctcctttttcaaaagtaaaaaaaaaaaaatacggattcagaaagcaagaataaaaaaaag
>BGN-CSC_1_a family_name=Amaranthaceae; species_name=Amaranthus blitoides; family=3563; reverse_match=CCTTTGAGTCTCTGCACCTATC; taxid=124761; rank=species; forward_error=1; forward_tm=48.78; genus_name=Amaranthus; seq_length_ori=150640; forward_match=GGGTAATCCTGAGCCAA; reverse_tm=51.87; genus=3564; reverse_error=1; species=124761; strand=D; PHA000410 assembled
ctcctttttcaaaagtaaaaaaaaaaatacggattcagaaagcaagaataaaaaaaag
>BGN-LQK_1_a family_name=Amaranthaceae; species_name=Amaranthus blitum; family=3563; reverse_match=CCTTTGAGTCTCTGCACCTATC; taxid=338571; rank=species; forward_error=1; forward_tm=48.78; genus_name=Amaranthus; seq_length_ori=150625; forward_match=GGGTAATCCTGAGCCAA; reverse_tm=51.87; genus=3564; reverse_error=1; species=338571; strand=D; PHA000413 assembled
ctcctttttcaaaagtaaaaaaaaaaaaatacggattcagaaagcaagaatcaaaaaaag
>BGN-IRC_1_a family_name=Amaranthaceae; species_name=Amaranthus powellii; family=3563; reverse_match=CCTTTGAGTCTCTGCACCTATC; taxid=1454546; rank=subspecies; forward_error=1; forward_tm=48.78; genus_name=Amaranthus; seq_length_ori=150704; forward_match=GGGTAATCCTGAGCCAA; reverse_tm=51.87; genus=3564; reverse_error=1; species=158579; strand=D; PHA000414 assembled
ctcctttttcaaaagtaaaaaaaaaaaatacgtattcagaaagcaagaataaaaaaaag
>BGN-GIB_1_a family_name=Amaranthaceae; species_name=Amaranthus hybridus; family=3563; reverse_match=CCTTTGAGTCTCTGCACCTATC; taxid=117272; rank=subspecies; forward_error=1; forward_tm=48.78; genus_name=Amaranthus; seq_length_ori=150784; forward_match=GGGTAATCCTGAGCCAA; reverse_tm=51.87; genus=3564; reverse_error=1; species=3565; strand=D; PHA000415 assembled
ctcctttttcaaaagtaaaaaaaaaaaaatacggattcagaaagcaagaataaaaaaaag
>BGN-CSD_1_a family_name=Amaranthaceae; species_name=Amaranthus deflexus; family=3563; reverse_match=CCTTTGAGTCTCTGCACCTATC; taxid=1053327; rank=species; forward_error=1; forward_tm=48.78; genus_name=Amaranthus; seq_length_ori=150254; forward_match=GGGTAATCCTGAGCCAA; reverse_tm=51.87; genus=3564; reverse_error=1; species=1053327; strand=D; PHA000417 assembled
ctcctttttcaaaagtaaaaaaaaaaaaaatacggattcagaaagcaagaatcaaaaaaa
g
>BGN-CSE_1_a family_name=Amaranthaceae; species_name=Amaranthus graecizans; family=3563; reverse_match=CCTTTGAGTCTCTGCACCTATC; taxid=1454542; rank=species; forward_error=1; forward_tm=48.78; genus_name=Amaranthus; seq_length_ori=150870; forward_match=GGGTAATCCTGAGCCAA; reverse_tm=51.87; genus=3564; reverse_error=1; species=1454542; strand=D; PHA000419 assembled
ctcctttttcaaaagtaaaaaaaaaaaaatacggattcagaaagcaagaataaaaaaaag
>BGN-CSG_1_a family_name=Amaranthaceae; species_name=Amaranthus retroflexus; family=3563; reverse_match=CCTTTGAGTCTCTGCACCTATC; taxid=124763; rank=species; forward_error=1; forward_tm=48.78; genus_name=Amaranthus; seq_length_ori=150774; forward_match=GGGTAATCCTGAGCCAA; reverse_tm=51.87; genus=3564; reverse_error=1; species=124763; strand=D; PHA000424 assembled
ctcctttttcaaaagtaaaaaaaaaaaaatacggattcagaaagcaagaataaaaaaaag
>BGN-FCQ_1_a family_name=Asteraceae; species_name=Ambrosia artemisiifolia; family=4210; reverse_match=CCATCGAGTCTCTGCACCTATC; taxid=4212; rank=species; forward_error=0; forward_tm=56.66; genus_name=Ambrosia; seq_length_ori=152273; forward_match=GGGCAATCCTGAGCCAA; reverse_tm=49.86; genus=4211; reverse_error=1; species=4212; strand=D; PHA000426 assembled
atcacgttttccgaaaacaaacaaaggttcagaaagcgaaaataaaaaag
>BGN-KDG_2_a family_name=Asteraceae; species_name=Ambrosia psilostachya; family=4210; reverse_match=CCATCGAGTCTCTGCACCTATC; taxid=29715; rank=species; forward_error=0; forward_tm=nan; genus_name=Ambrosia; seq_length_ori=7579; forward_match=GGGCAATCCTGAGCCAA; reverse_tm=41.63; genus=4211; reverse_error=1; species=29715; strand=R; PHA000428 assembled
atcacgttttccgaaaacaaacaaaggttcagaaagcgaaaataaaaaag
>BGN-AMV_1_a family_name=Rosaceae; species_name=Amelanchier ovalis; family=3745; reverse_match=CCATTGAGTCTCTGCACCTATC; taxid=1000415; rank=species; forward_error=0; forward_tm=56.66; genus_name=Amelanchier; seq_length_ori=159961; forward_match=GGGCAATCCTGAGCCAA; reverse_tm=56.99; genus=23139; reverse_error=0; species=1000415; strand=D; PHA000432 assembled
atcctgttttatgaaaataaacaagggtttcataaaccgaaaataaaaaag
>BGN-DVA_1_a family_name=Rosaceae; species_name=Amelanchier ovalis; family=3745; reverse_match=CCATTGAGTCTCTGCACCTATC; taxid=1000415; rank=species; forward_error=0; forward_tm=56.66; genus_name=Amelanchier; seq_length_ori=159803; forward_match=GGGCAATCCTGAGCCAA; reverse_tm=56.99; genus=23139; reverse_error=0; species=1000415; strand=D; PHA000435 assembled
atcctgttttatgaaaataaacaagggtttcataaaccgaaaataaaaaag
>BGN-CSH_1_a family_name=Apiaceae; species_name=Ammi majus; family=4037; reverse_match=CCATTGAGTCTCTGCACCTATC; taxid=48026; rank=species; forward_error=0; forward_tm=56.66; genus_name=Ammi; seq_length_ori=152802; forward_match=GGGCAATCCTGAGCCAA; reverse_tm=56.99; genus=48025; reverse_error=0; species=48026; strand=D; PHA000437 assembled
atcctattttccaaaaacaaacaaaggcccagaaggtgaaaaaag
>BGN-CSI_1_a family_name=Fabaceae; species_name=Amorpha fruticosa; family=3803; reverse_match=CCATTGAGTCTCTGCACCTATC; taxid=48131; rank=species; forward_error=0; forward_tm=56.66; genus_name=Amorpha; seq_length_ori=158639; forward_match=GGGCAATCCTGAGCCAA; reverse_tm=56.99; genus=48130; reverse_error=0; species=48131; strand=D; PHA000439 assembled
atcctgttttccgaaaaaaagttcaaaaagcgagaataataaaag
>RSZ-RSZAXPI000859-99 family_name=Orchidaceae; species_name=Anacamptis pyramidalis; family=4747; reverse_match=CCATTGAGTCTCTGCACCTATC; taxid=59316; rank=species; forward_error=0; forward_tm=56.66; genus_name=Anacamptis; seq_length_ori=149721; forward_match=GGGCAATCCTGAGCCAA; reverse_tm=56.99; genus=59315; reverse_error=0; species=59316; strand=D; PHA000442 assembled
atctttttttttttgatcaaaaaaaaaatggaaaatgataataaaaagagataataaaaa
ga
>BGN-NS_1_a family_name=Primulaceae; species_name=Anagallis arvensis; family=4335; reverse_match=CCATTGAGTCTCTGCACCTATC; taxid=4337; rank=species; forward_error=0; forward_tm=56.66; genus_name=Anagallis; seq_length_ori=153287; forward_match=GGGCAATCCTGAGCCAA; reverse_tm=56.99; genus=4336; reverse_error=0; species=4337; strand=D; PHA000447 assembled
atcctctttttcgaaaacaaagagttaaaggaaaataaaaagggg
>BGN-LM_1_a family_name=Primulaceae; species_name=Anagallis foemina; family=4335; reverse_match=CCATTGAGTCTCTGCACCTATC; taxid=357596; rank=species; forward_error=0; forward_tm=56.66; genus_name=Anagallis; seq_length_ori=153325; forward_match=GGGCAATCCTGAGCCAA; reverse_tm=56.99; genus=4336; reverse_error=0; species=357596; strand=D; PHA000448 assembled
atcctctttttcgaaaacaaagagttaaaggaaaataaaaagggg
>BGN-NT_1_a family_name=Primulaceae; species_name=Anagallis tenella; family=4335; reverse_match=CCATTGAGTCTCTGCACCTATC; taxid=85162; rank=species; forward_error=0; forward_tm=56.66; genus_name=Anagallis; seq_length_ori=153417; forward_match=GGGCAATCCTGAGCCAA; reverse_tm=56.99; genus=4336; reverse_error=0; species=85162; strand=D; PHA000453 assembled
atcctctttttcgaaaacccagattttaaggaaaataaaaaaggg
>BGN-GFG_1_a family_name=Plantaginaceae; species_name=Anarrhinum bellidifolium; family=156152; reverse_match=CCATTGAGTCTCTGCACCTATC; taxid=299799; rank=species; forward_error=0; forward_tm=56.66; genus_name=Anarrhinum; seq_length_ori=152296; forward_match=GGGCAATCCTGAGCCAA; reverse_tm=56.99; genus=105585; reverse_error=0; species=299799; strand=D; PHA000455 assembled
atcctatcttctcaaaacaaaggttcagaaagcaaaaaaagg
>BGN-PQF_1_a family_name=Boraginaceae; species_name=Cynoglottis barrelieri; family=21571; reverse_match=CCATTGAGTCTCTGCACCTATC; taxid=170547; rank=species; forward_error=0; forward_tm=56.66; genus_name=Cynoglottis; seq_length_ori=150827; forward_match=GGGCAATCCTGAGCCAA; reverse_tm=56.99; genus=170546; reverse_error=0; species=170547; strand=D; PHA009924 assembled
atccggttttccgaaaataaaagtggaaaaataaaaaagag
>RSZ-RSZAXPI001349-74 family_name=Ericaceae; species_name=Andromeda polifolia; family=4345; reverse_match=CCATTGAGTCTCTGCACCTATC; taxid=95630; rank=species; forward_error=1; forward_tm=48.78; genus_name=Andromeda; seq_length_ori=28625; forward_match=GGGTAATCCTGAGCCAA; reverse_tm=56.99; genus=95629; reverse_error=0; species=95630; strand=D; PHA000470 assembled
atcctttttttttggcaaacaaacaaagattccgaaagaaaaaag
>BGN-KF_1_a family_name=Primulaceae; species_name=Androsace adfinis; family=4335; reverse_match=CCTTTGAGTCTCTGCACCTATC; taxid=229424; rank=subspecies; forward_error=0; forward_tm=56.66; genus_name=Androsace; seq_length_ori=149323; forward_match=GGGCAATCCTGAGCCAA; reverse_tm=51.87; genus=85163; reverse_error=1; species=229423; strand=D; PHA000473 assembled
atcctctttttagaaaacaaaaatgaaaggaaaataaaaagggg
>BGN-IH_1_a family_name=Primulaceae; species_name=Androsace adfinis; family=4335; reverse_match=CCTTTGAGTCTCTGCACCTATC; taxid=229425; rank=subspecies; forward_error=0; forward_tm=56.66; genus_name=Androsace; seq_length_ori=149353; forward_match=GGGCAATCCTGAGCCAA; reverse_tm=51.87; genus=85163; reverse_error=1; species=229423; strand=D; PHA000475 assembled
atcctctttttagaaaacaaaaatgaaaggaaaataaaaagggg
>BGN-NV_1_a family_name=Primulaceae; species_name=Androsace adfinis; family=4335; reverse_match=CCTTTGAGTCTCTGCACCTATC; taxid=229426; rank=subspecies; forward_error=0; forward_tm=56.66; genus_name=Androsace; seq_length_ori=149436; forward_match=GGGCAATCCTGAGCCAA; reverse_tm=51.87; genus=85163; reverse_error=1; species=229423; strand=D; PHA000476 assembled
atcctctttttagaaaacaaaaatgaaaggaaaataaaaagggg
>BGN-LC_1_a family_name=Primulaceae; species_name=Androsace alpina; family=4335; reverse_match=CCTTTGAGTCTCTGCACCTATC; taxid=199609; rank=species; forward_error=0; forward_tm=56.66; genus_name=Androsace; seq_length_ori=147630; forward_match=GGGCAATCCTGAGCCAA; reverse_tm=51.87; genus=85163; reverse_error=1; species=199609; strand=D; PHA000477 assembled
atcctctttttagaaaacaaaaatgaaaggaaaataaaaagggg
>BGN-PA_1_a family_name=Primulaceae; species_name=Androsace brevis; family=4335; reverse_match=CCTTTGAGTCTCTGCACCTATC; taxid=229429; rank=species; forward_error=0; forward_tm=56.66; genus_name=Androsace; seq_length_ori=149376; forward_match=GGGCAATCCTGAGCCAA; reverse_tm=51.87; genus=85163; reverse_error=1; species=229429; strand=D; PHA000482 assembled
atcctctttttagaaaacaaaaatgaaaggaaaataaaaagggg
>GWM-1248_1_a family_name=Primulaceae; species_name=Androsace brevis; family=4335; reverse_match=CCTTTGAGTCTCTGCACCTATC; taxid=229429; rank=species; forward_error=0; forward_tm=56.66; genus_name=Androsace; seq_length_ori=149383; forward_match=GGGCAATCCTGAGCCAA; reverse_tm=51.87; genus=85163; reverse_error=1; species=229429; strand=D; PHA000485 assembled
atcctctttttagaaaacaaaaatgaaaggaaaataaaaagggg
>BGN-LSE_1_a family_name=Primulaceae; species_name=Androsace chaixii; family=4335; reverse_match=CCTTTGAGTCTCTGCACCTATC; taxid=229431; rank=species; forward_error=0; forward_tm=56.66; genus_name=Androsace; seq_length_ori=149306; forward_match=GGGCAATCCTGAGCCAA; reverse_tm=51.87; genus=85163; reverse_error=1; species=229431; strand=D; PHA000489 assembled
atcctctttttagaaaacaaaaatgaaaggaaaataaaaagggg
>BGN-PB_1_a family_name=Primulaceae; species_name=Androsace chamaejasme; family=4335; reverse_match=CCATTGAGTCTCTGCACCTATC; taxid=175028; rank=species; forward_error=1; forward_tm=48.78; genus_name=Androsace; seq_length_ori=152875; forward_match=GGGTAATCCTGAGCCAA; reverse_tm=56.99; genus=85163; reverse_error=0; species=175028; strand=D; PHA000490 assembled
atcctctttttagaaaacaaagattaaaggaaaataaaataaaaaaggggcg
>BGN-PC_1_a family_name=Primulaceae; species_name=Androsace hausmannii; family=4335; reverse_match=CCTTTGAGTCTCTGCACCTATC; taxid=229440; rank=species; forward_error=0; forward_tm=56.66; genus_name=Androsace; seq_length_ori=148030; forward_match=GGGCAATCCTGAGCCAA; reverse_tm=51.87; genus=85163; reverse_error=1; species=229440; strand=D; PHA000512 assembled
atcctctttttagaaaacaaaaatgaaaggaaaataaaaagggg
>AXZ-A_5_a family_name=Primulaceae; species_name=Androsace helvetica; family=4335; reverse_match=CCTTTGAGTCTCTGCACCTATC; taxid=199610; rank=species; forward_error=0; forward_tm=56.66; genus_name=Androsace; seq_length_ori=4750; forward_match=GGGCAATCCTGAGCCAA; reverse_tm=51.87; genus=85163; reverse_error=1; species=199610; strand=D; PHA009925 assembled
atcctctttttagaaaacaaaaatgaaaggaaaataaaaagggg
>BGN-KT_1_a family_name=Primulaceae; species_name=Androsace lactea; family=4335; reverse_match=CCTTTGAGTCTCTGCACCTATC; taxid=184984; rank=species; forward_error=0; forward_tm=56.66; genus_name=Androsace; seq_length_ori=147718; forward_match=GGGCAATCCTGAGCCAA; reverse_tm=51.87; genus=85163; reverse_error=1; species=184984; strand=D; PHA000523 assembled
atcctctttttagaaaacaaaaatgaaaggaaaataaaaagggg
>BGN-PD_1_a family_name=Primulaceae; species_name=Androsace maxima; family=4335; reverse_match=CCATTGAGTCTCTGCACCTATC; taxid=229449; rank=species; forward_error=0; forward_tm=56.66; genus_name=Androsace; seq_length_ori=151944; forward_match=GGGCAATCCTGAGCCAA; reverse_tm=56.99; genus=85163; reverse_error=0; species=229449; strand=D; PHA000534 assembled
atcctctttttattttataaaacaaagattaaagtaaaataaaaataaggggg
>BGN-LP_1_a family_name=Primulaceae; species_name=Androsace obtusifolia; family=4335; reverse_match=CCTTTGAGTCTCTGCACCTATC; taxid=229450; rank=species; forward_error=0; forward_tm=56.66; genus_name=Androsace; seq_length_ori=147631; forward_match=GGGCAATCCTGAGCCAA; reverse_tm=51.87; genus=85163; reverse_error=1; species=229450; strand=D; PHA000536 assembled
atcctctttttagaaaacaaaaatgaaaggaaaataaaaagggg
>AXZ-B_8_a family_name=Primulaceae; species_name=Androsace pubescens; family=4335; reverse_match=CCTTTGAGTCTCTGCACCTATC; taxid=229451; rank=species; forward_error=0; forward_tm=56.66; genus_name=Androsace; seq_length_ori=57502; forward_match=GGGCAATCCTGAGCCAA; reverse_tm=51.87; genus=85163; reverse_error=1; species=229451; strand=D; PHA000540 assembled
atcctctttttagaaaacaaaaatgaaaggaaaataaaaagggg
>GWM-1247_1_a family_name=Primulaceae; species_name=Androsace pubescens; family=4335; reverse_match=CCTTTGAGTCTCTGCACCTATC; taxid=229451; rank=species; forward_error=0; forward_tm=56.66; genus_name=Androsace; seq_length_ori=147570; forward_match=GGGCAATCCTGAGCCAA; reverse_tm=51.87; genus=85163; reverse_error=1; species=229451; strand=D; PHA000542 assembled
atcctctttttagaaaacaaaaatgaaaggaaaataaaaagggg
>BGN-IG_1_a family_name=Primulaceae; species_name=Androsace septentrionalis; family=4335; reverse_match=CCTTTGAGTCTCTGCACCTATC; taxid=184985; rank=species; forward_error=0; forward_tm=56.66; genus_name=Androsace; seq_length_ori=150683; forward_match=GGGCAATCCTGAGCCAA; reverse_tm=51.87; genus=85163; reverse_error=1; species=184985; strand=D; PHA000552 assembled
atcctctttttagaattttagaaaacaaaaatgaaagaaaaaaaaaaggggg
>BGN-LD_1_a family_name=Primulaceae; species_name=Androsace vandellii; family=4335; reverse_match=CCTTTGAGTCTCTGCACCTATC; taxid=229460; rank=species; forward_error=0; forward_tm=56.66; genus_name=Androsace; seq_length_ori=149196; forward_match=GGGCAATCCTGAGCCAA; reverse_tm=51.87; genus=85163; reverse_error=1; species=229460; strand=D; PHA000559 assembled
atcctctttttagaaaacaaaaatgaaaggaaaataaaaagggg
>RSZ-RSZAXPI000869-11 family_name=Primulaceae; species_name=Androsace villosa; family=4335; reverse_match=CCATTGAGTCTCTGCACCTATC; taxid=229461; rank=species; forward_error=1; forward_tm=48.78; genus_name=Androsace; seq_length_ori=153543; forward_match=GGGTAATCCTGAGCCAA; reverse_tm=56.99; genus=85163; reverse_error=0; species=229461; strand=D; PHA000562 assembled
atcctctttttagaaaataaagattaaaggaaaataaaaaaagggcg
>BGN-AKP_1_a family_name=Primulaceae; species_name=Androsace vitaliana; family=4335; reverse_match=CCTTTGAGTCTCTGCACCTATC; taxid=175111; rank=species; forward_error=0; forward_tm=56.66; genus_name=Androsace; seq_length_ori=149569; forward_match=GGGCAATCCTGAGCCAA; reverse_tm=51.87; genus=85163; reverse_error=1; species=175111; strand=D; PHA000570 old_id 1534732 used_id Androsace vitaliana	Vitaliana primuliflora assembled
atcctctttttagaaaacaaaaatgaaaggaaaataaaaagggg
>BGN-ALL_1_a family_name=Primulaceae; species_name=Androsace vitaliana; family=4335; reverse_match=CCTTTGAGTCTCTGCACCTATC; taxid=175111; rank=species; forward_error=0; forward_tm=56.66; genus_name=Androsace; seq_length_ori=147309; forward_match=GGGCAATCCTGAGCCAA; reverse_tm=51.87; genus=85163; reverse_error=1; species=175111; strand=D; PHA000573 assembled
atcctctttttagaaaacaaaaatgaaagaaaaataaaaagggg
>BGN-MI_1_a family_name=Primulaceae; species_name=Androsace vitaliana; family=4335; reverse_match=CCTTTGAGTCTCTGCACCTATC; taxid=175111; rank=species; forward_error=0; forward_tm=56.66; genus_name=Androsace; seq_length_ori=147371; forward_match=GGGCAATCCTGAGCCAA; reverse_tm=51.87; genus=85163; reverse_error=1; species=175111; strand=D; PHA000574 old_id 439397 used_id Androsace vitaliana	Vitaliana primuliflora assembled
atcctctttttagaaaacaaaaatgaaaggaaaataaaaagggg
>BGN-NC_1_a family_name=Primulaceae; species_name=Androsace wulfeniana; family=4335; reverse_match=CCTTTGAGTCTCTGCACCTATC; taxid=229462; rank=species; forward_error=0; forward_tm=56.66; genus_name=Androsace; seq_length_ori=149511; forward_match=GGGCAATCCTGAGCCAA; reverse_tm=51.87; genus=85163; reverse_error=1; species=229462; strand=D; PHA000577 assembled
atcctctttttagaaaacaaaaatgaaaggaaaataaaaagggg
>BGN-BVH_1_a family_name=Asteraceae; species_name=Andryala integrifolia; family=4210; reverse_match=CCATCGAGTCTCTGCACCTATC; taxid=122529; rank=species; forward_error=0; forward_tm=56.66; genus_name=Andryala; seq_length_ori=152852; forward_match=GGGCAATCCTGAGCCAA; reverse_tm=49.86; genus=122528; reverse_error=1; species=122529; strand=D; PHA000583 assembled
atcacgttttccgaaaacaaaaaaaggttcagaaagcgaaaataaaaaag
>BGN-AFT_1_a family_name=Ranunculaceae; species_name=Anemone baldensis; family=3440; reverse_match=CCATTGAGTCTCTGCACCTATC; taxid=1077386; rank=species; forward_error=0; forward_tm=nan; genus_name=Anemone; seq_length_ori=160012; forward_match=GGGCAATCCTGAGCCAA; reverse_tm=52.09; genus=22868; reverse_error=0; species=1077386; strand=R; PHA000585 assembled
atccttatttcagaaaacaaaagggggttcagaaagcaagaaaaaaaaaaaaaaag
>BGN-CSK_1_a family_name=Ranunculaceae; species_name=Anemone coronaria; family=3440; reverse_match=CCATTGAGTCTCTGCACCTATC; taxid=167998; rank=species; forward_error=0; forward_tm=nan; genus_name=Anemone; seq_length_ori=159571; forward_match=GGGCAATCCTGAGCCAA; reverse_tm=52.09; genus=22868; reverse_error=0; species=167998; strand=R; PHA000587 assembled
atccttatttcatttcagaaaacaaaagggggttcagaaagcaagaaaaaaag
>BGN-L_1_a family_name=Ranunculaceae; species_name=Anemone nemorosa; family=3440; reverse_match=CCATTGAGTCTCTGCACCTATC; taxid=37489; rank=species; forward_error=0; forward_tm=nan; genus_name=Anemone; seq_length_ori=160720; forward_match=GGGCAATCCTGAGCCAA; reverse_tm=52.09; genus=22868; reverse_error=0; species=37489; strand=R; PHA000592 assembled
atccttatttcagaaaacaaaagggggttcagaaagcaagaataaaaaaag
>BGN-BEP_1_a family_name=Ranunculaceae; species_name=Anemone ranunculoides; family=3440; reverse_match=CCATTGAGTCTCTGCACCTATC; taxid=168005; rank=species; forward_error=0; forward_tm=nan; genus_name=Anemone; seq_length_ori=161027; forward_match=GGGCAATCCTGAGCCAA; reverse_tm=52.09; genus=22868; reverse_error=0; species=168005; strand=R; PHA000594 assembled
atccttatttcagaaaacaaaagggggttcagaaagcaagaataaaaaaaaaaag
>BGN-M_1_a family_name=Ranunculaceae; species_name=Anemone trifolia; family=3440; reverse_match=CCATTGAGTCTCTGCACCTATC; taxid=46975; rank=species; forward_error=0; forward_tm=nan; genus_name=Anemone; seq_length_ori=160856; forward_match=GGGCAATCCTGAGCCAA; reverse_tm=52.09; genus=22868; reverse_error=0; species=46975; strand=R; PHA000596 assembled
atccttatttcagaaaacaaaagggggttcagaaagcaagaataaaaaaag
>BGN-CSL_1_a family_name=Apiaceae; species_name=Angelica archangelica; family=4037; reverse_match=CCATTGAGTCTCTGCACCTATC; taxid=40949; rank=species; forward_error=0; forward_tm=56.66; genus_name=Angelica; seq_length_ori=145648; forward_match=GGGCAATCCTGAGCCAA; reverse_tm=56.99; genus=40948; reverse_error=0; species=40949; strand=D; PHA000599 assembled
atcctattttccaaaaacaaacaaaggcccagaaggtgaaaaaag
>BGN-CHL_1_a family_name=Apiaceae; species_name=Angelica sylvestris; family=4037; reverse_match=CCATTGAGTCTCTGCACCTATC; taxid=54703; rank=species; forward_error=0; forward_tm=56.66; genus_name=Angelica; seq_length_ori=147107; forward_match=GGGCAATCCTGAGCCAA; reverse_tm=56.99; genus=40948; reverse_error=0; species=54703; strand=D; PHA000600 assembled
atcctattttccaaaaacaaacaaaggcccataaggtgaaaaaag
>BGN-CSN_1_a family_name=Asteraceae; species_name=Antennaria carpatica; family=4210; reverse_match=CCATCGAGTCTCTGCACCTATC; taxid=49050; rank=species; forward_error=0; forward_tm=56.66; genus_name=Antennaria; seq_length_ori=151561; forward_match=GGGCAATCCTGAGCCAA; reverse_tm=49.86; genus=41475; reverse_error=1; species=49050; strand=D; PHA000608 assembled
atcacgttttccgaaaacaaacaaaggttcagaaagcgaaaataaaaag
>BGN-N_1_a family_name=Asteraceae; species_name=Antennaria dioica; family=4210; reverse_match=CCATCGAGTCTCTGCACCTATC; taxid=49054; rank=species; forward_error=0; forward_tm=56.66; genus_name=Antennaria; seq_length_ori=151839; forward_match=GGGCAATCCTGAGCCAA; reverse_tm=49.86; genus=41475; reverse_error=1; species=49054; strand=D; PHA000611 assembled
atcacgttttccgaaaacaaacaaaggttcagaaagcgaaaataaaaag
>BGN-CLF_1_a family_name=Asteraceae; species_name=Anthemis arvensis; family=4210; reverse_match=CCATCGAGTCTCTGCACCTATC; taxid=127977; rank=species; forward_error=0; forward_tm=56.66; genus_name=Anthemis; seq_length_ori=149424; forward_match=GGGCAATCCTGAGCCAA; reverse_tm=49.86; genus=99027; reverse_error=1; species=127977; strand=D; PHA000613 assembled
atcacgttttccgaaaacaaacaaaggttcagaaagcgaaaagaaaaaaa
>BGN-CCG_1_a family_name=Asteraceae; species_name=Anthemis arvensis; family=4210; reverse_match=CCATCGAGTCTCTGCACCTATC; taxid=158216; rank=subspecies; forward_error=0; forward_tm=56.66; genus_name=Anthemis; seq_length_ori=149425; forward_match=GGGCAATCCTGAGCCAA; reverse_tm=49.86; genus=99027; reverse_error=1; species=127977; strand=D; PHA000615 assembled
atcacgttttccgaaaacaaacaaaggttcagaaagcgaaaagaaaaaaa
>BGN-BSR_1_a family_name=Asteraceae; species_name=Anthemis carpatica; family=4210; reverse_match=CCATCGAGTCTCTGCACCTATC; taxid=158218; rank=species; forward_error=0; forward_tm=56.66; genus_name=Anthemis; seq_length_ori=149771; forward_match=GGGCAATCCTGAGCCAA; reverse_tm=49.86; genus=99027; reverse_error=1; species=158218; strand=D; PHA000618 assembled
atcacgttttccgaaaacaaacaaaggttcagaaagcgaaaagaaaaaaaa
>BGN-LQL_6_a family_name=Asteraceae; species_name=Anthemis cotula; family=4210; reverse_match=CCATCGAGTCTCTGCACCTATC; taxid=158220; rank=species; forward_error=0; forward_tm=nan; genus_name=Anthemis; seq_length_ori=38403; forward_match=GGGCAATCCTGAGCCAA; reverse_tm=41.63; genus=99027; reverse_error=1; species=158220; strand=R; PHA009926 assembled
atcacgttttccgaaaacaaacaaaggttcagaaagcgaaaagaaaaaaaa
>BGN-GIC_1_a family_name=Asteraceae; species_name=Anthemis cretica; family=4210; reverse_match=CCATCGAGTCTCTGCACCTATC; taxid=589732; rank=subspecies; forward_error=0; forward_tm=56.66; genus_name=Anthemis; seq_length_ori=149867; forward_match=GGGCAATCCTGAGCCAA; reverse_tm=49.86; genus=99027; reverse_error=1; species=127978; strand=D; PHA000624 assembled
atcacgttttccgaaaacaaacaaaggttcagaaagcgaaaagaaaaaaaa
>BGN-CSP_1_a family_name=Asteraceae; species_name=Anthemis ruthenica; family=4210; reverse_match=CCATCGAGTCTCTGCACCTATC; taxid=589788; rank=species; forward_error=0; forward_tm=56.66; genus_name=Anthemis; seq_length_ori=149667; forward_match=GGGCAATCCTGAGCCAA; reverse_tm=49.86; genus=99027; reverse_error=1; species=589788; strand=D; PHA000626 assembled
atcacgttttccgaaaacaaacaaaggttcagaaagcgaaaagaaaaaaaa
>BGN-ARQ_1_a family_name=Asteraceae; species_name=Cota tinctoria; family=4210; reverse_match=CCATCGAGTCTCTGCACCTATC; taxid=99028; rank=species; forward_error=0; forward_tm=56.66; genus_name=Cota; seq_length_ori=149708; forward_match=GGGCAATCCTGAGCCAA; reverse_tm=49.86; genus=282214; reverse_error=1; species=99028; strand=D; PHA000628 assembled
atcacgttttccgaaaacaaacaaaggttcagaaagcgaaaagaaaaaaaa
>BGN-GFH_1_a family_name=Asteraceae; species_name=Cota triumfettii; family=4210; reverse_match=CCATCGAGTCTCTGCACCTATC; taxid=158232; rank=species; forward_error=0; forward_tm=56.66; genus_name=Cota; seq_length_ori=149673; forward_match=GGGCAATCCTGAGCCAA; reverse_tm=49.86; genus=282214; reverse_error=1; species=158232; strand=D; PHA000630 assembled
atcacgttttccgaaaacaaacaaaggttcagaaagcgaaaagaaaaaaaa
>BGN-P_1_a family_name=Asparagaceae; species_name=Anthericum liliago; family=40552; reverse_match=CCATTGAGTCTCTGCACCTATC; taxid=51434; rank=species; forward_error=0; forward_tm=56.66; genus_name=Anthericum; seq_length_ori=155650; forward_match=GGGCAATCCTGAGCCAA; reverse_tm=56.99; genus=51433; reverse_error=0; species=51434; strand=D; PHA000632 assembled
atctttatttttagaaaaacaagggttttaatttaaaaactagactagaataaaaaag
>BGN-CSQ_28_a family_name=Asparagaceae; species_name=Anthericum ramosum; family=40552; reverse_match=CCATTGAGTCTCTGCACCTATC; taxid=81729; rank=species; forward_error=0; forward_tm=nan; genus_name=Anthericum; seq_length_ori=14460; forward_match=GGGCAATCCTGAGCCAA; reverse_tm=52.09; genus=51433; reverse_error=0; species=81729; strand=R; PHA000635 assembled
atctttatttttataaaaacaagggttttaatttaaaaactagactagaataaaaaag
>BGN-Q_1_a family_name=Poaceae; species_name=Anthoxanthum alpinum; family=4479; reverse_match=CCATTGAGTCTCTGCACCTATC; taxid=464093; rank=species; forward_error=0; forward_tm=56.66; genus_name=Anthoxanthum; seq_length_ori=135604; forward_match=GGGCAATCCTGAGCCAA; reverse_tm=56.99; genus=15324; reverse_error=0; species=464093; strand=D; PHA000637 assembled
atccttgttttgagaaaacaaaagggttctcgaactagaatacaaaggaaaag
>BGN-AB_1_a family_name=Poaceae; species_name=Anthoxanthum odoratum; family=4479; reverse_match=CCATTGAGTCTCTGCACCTATC; taxid=29661; rank=species; forward_error=0; forward_tm=56.66; genus_name=Anthoxanthum; seq_length_ori=135630; forward_match=GGGCAATCCTGAGCCAA; reverse_tm=56.99; genus=15324; reverse_error=0; species=29661; strand=D; PHA000638 assembled
atccttgttttgagaaaacaaaagggttctcgaactagaatacaaaggaaaag
>BGN-CSR_1_a family_name=Apiaceae; species_name=Anthriscus caucalis; family=4037; reverse_match=CCATTGAGTCTCTGCACCTATC; taxid=54826; rank=species; forward_error=0; forward_tm=56.66; genus_name=Anthriscus; seq_length_ori=154554; forward_match=GGGCAATCCTGAGCCAA; reverse_tm=56.99; genus=40886; reverse_error=0; species=54826; strand=D; PHA000642 assembled
atcctattttttccaaaaacaaacaaaggcccagaaggtgaaaaaag
>BGN-BVI_1_a family_name=Apiaceae; species_name=Anthriscus cerefolium; family=4037; reverse_match=CCATTGAGTCTCTGCACCTATC; taxid=40888; rank=species; forward_error=0; forward_tm=56.66; genus_name=Anthriscus; seq_length_ori=155079; forward_match=GGGCAATCCTGAGCCAA; reverse_tm=56.99; genus=40886; reverse_error=0; species=40888; strand=D; PHA000643 assembled
atcctattttttccaaaaacaaacaaaggcccagaaggtgaaaaaag
>BGN-CSS_1_a family_name=Apiaceae; species_name=Anthriscus nitida; family=4037; reverse_match=CCATTGAGTCTCTGCACCTATC; taxid=109081; rank=species; forward_error=0; forward_tm=56.66; genus_name=Anthriscus; seq_length_ori=155159; forward_match=GGGCAATCCTGAGCCAA; reverse_tm=56.99; genus=40886; reverse_error=0; species=109081; strand=D; PHA000646 assembled
atcctattttttccaaaaacaaacaaaggcccagaaggtgaaaaaag
>BGN-AC_1_a family_name=Apiaceae; species_name=Anthriscus sylvestris; family=4037; reverse_match=CCATTGAGTCTCTGCACCTATC; taxid=48027; rank=species; forward_error=0; forward_tm=56.66; genus_name=Anthriscus; seq_length_ori=155061; forward_match=GGGCAATCCTGAGCCAA; reverse_tm=56.99; genus=40886; reverse_error=0; species=48027; strand=D; PHA000648 assembled
atcctattttttccaaaaacaaacaaaggcccagaaggtgaaaaaag
>BGN-GSK_1_a family_name=Apiaceae; species_name=Anthriscus sylvestris; family=4037; reverse_match=CCATTGAGTCTCTGCACCTATC; taxid=110151; rank=subspecies; forward_error=0; forward_tm=56.66; genus_name=Anthriscus; seq_length_ori=155159; forward_match=GGGCAATCCTGAGCCAA; reverse_tm=56.99; genus=40886; reverse_error=0; species=48027; strand=D; PHA000650 assembled
atcctattttttccaaaaacaaacaaaggcccagaaggtgaaaaaag
>BGN-CST_1_a family_name=Fabaceae; species_name=Anthyllis montana; family=3803; reverse_match=CCGTTGAGTCTCTGCACCTATC; taxid=168128; rank=subspecies; forward_error=0; forward_tm=56.66; genus_name=Anthyllis; seq_length_ori=152265; forward_match=GGGCAATCCTGAGCCAA; reverse_tm=53.99; genus=118889; reverse_error=1; species=168124; strand=D; PHA000654 assembled
atcctgctttacgaaaacaagggaaaggtcagttcagaaagcgacgagaaaaaag
>BGN-BBP_1_a family_name=Fabaceae; species_name=Anthyllis montana; family=3803; reverse_match=CCGTTGAGTCTCTGCACCTATC; taxid=168129; rank=subspecies; forward_error=0; forward_tm=56.66; genus_name=Anthyllis; seq_length_ori=152237; forward_match=GGGCAATCCTGAGCCAA; reverse_tm=53.99; genus=118889; reverse_error=1; species=168124; strand=D; PHA000655 assembled
atcctgctttacgaaaacaagggaaaggtcagttcagaaagcgacgagaaaaaag
>BGN-CFE_1_a family_name=Fabaceae; species_name=Anthyllis vulneraria; family=3803; reverse_match=CCGTTGAGTCTCTGCACCTATC; taxid=118891; rank=species; forward_error=0; forward_tm=56.66; genus_name=Anthyllis; seq_length_ori=151996; forward_match=GGGCAATCCTGAGCCAA; reverse_tm=53.99; genus=118889; reverse_error=1; species=118891; strand=D; PHA000658 old_id 1532265 used_id Anthyllis vulneraria assembled
atcctgctttatgaaaacatgggaaagttcagttcagaaagcgacgagaaaaaag
>BGN-MBK_1_a family_name=Fabaceae; species_name=Anthyllis vulneraria; family=3803; reverse_match=CCGTTGAGTCTCTGCACCTATC; taxid=212028; rank=subspecies; forward_error=0; forward_tm=56.66; genus_name=Anthyllis; seq_length_ori=151897; forward_match=GGGCAATCCTGAGCCAA; reverse_tm=53.99; genus=118889; reverse_error=1; species=118891; strand=D; PHA009927 assembled
atcctgctttatgaaaacatgggaaagttcagttcagaaagcgacgagaaaaaag
>BGN-GPG_1_a family_name=Fabaceae; species_name=Anthyllis vulneraria; family=3803; reverse_match=CCGTTGAGTCTCTGCACCTATC; taxid=118891; rank=species; forward_error=0; forward_tm=56.66; genus_name=Anthyllis; seq_length_ori=151941; forward_match=GGGCAATCCTGAGCCAA; reverse_tm=53.99; genus=118889; reverse_error=1; species=118891; strand=D; PHA000660 old_id 1532266 used_id Anthyllis vulneraria assembled
atcctgctttatgaaaacatgggaaagttcagttcagaaagcgacgagaaaaaag
>BGN-FLH_1_a family_name=Fabaceae; species_name=Anthyllis vulneraria; family=3803; reverse_match=CCGTTGAGTCTCTGCACCTATC; taxid=118891; rank=species; forward_error=0; forward_tm=56.66; genus_name=Anthyllis; seq_length_ori=151853; forward_match=GGGCAATCCTGAGCCAA; reverse_tm=53.99; genus=118889; reverse_error=1; species=118891; strand=D; PHA000663 old_id 1532267 used_id Anthyllis vulneraria assembled
atcctgctttatgaaaacatgggaaagttcagttcagaaagcgacgagaaaaaag
>BGN-LTT_1_a family_name=Fabaceae; species_name=Anthyllis vulneraria; family=3803; reverse_match=CCGTTGAGTCTCTGCACCTATC; taxid=118891; rank=species; forward_error=0; forward_tm=56.66; genus_name=Anthyllis; seq_length_ori=151923; forward_match=GGGCAATCCTGAGCCAA; reverse_tm=53.99; genus=118889; reverse_error=1; species=118891; strand=D; PHA000665 old_id 1532268 used_id Anthyllis vulneraria assembled
atcctgctttatgaaaacatgggaaagttcagttcagaaagcgacgagaaaaaag
>BGN-ARR_1_a family_name=Fabaceae; species_name=Anthyllis vulneraria; family=3803; reverse_match=CCGTTGAGTCTCTGCACCTATC; taxid=118891; rank=species; forward_error=0; forward_tm=56.66; genus_name=Anthyllis; seq_length_ori=151957; forward_match=GGGCAATCCTGAGCCAA; reverse_tm=53.99; genus=118889; reverse_error=1; species=118891; strand=D; PHA000667 assembled
atcctgctttatgaaaacatgggaaagttcagttcagaaagcgacgagaaaaaag
>BGN-ADB_1_a family_name=Fabaceae; species_name=Anthyllis vulneraria; family=3803; reverse_match=CCGTTGAGTCTCTGCACCTATC; taxid=212026; rank=subspecies; forward_error=0; forward_tm=56.66; genus_name=Anthyllis; seq_length_ori=151902; forward_match=GGGCAATCCTGAGCCAA; reverse_tm=53.99; genus=118889; reverse_error=1; species=118891; strand=D; PHA000668 assembled
atcctgctttatgaaaacatgggaaagttcagttcagaaagcgacgagaaaaaag
>BGN-DVB_35_a family_name=Fabaceae; species_name=Anthyllis vulneraria; family=3803; reverse_match=CCGTTGAGTCTCTGCACCTATC; taxid=118891; rank=species; forward_error=0; forward_tm=nan; genus_name=Anthyllis; seq_length_ori=5277; forward_match=GGGCAATCCTGAGCCAA; reverse_tm=47.92; genus=118889; reverse_error=1; species=118891; strand=R; PHA009928 assembled
atcctgctttatgaaaacatgggaaagttcagttcagaaagcgacgagaaaaaag
>BGN-NKB_1_a family_name=Fabaceae; species_name=Anthyllis vulneraria; family=3803; reverse_match=CCGTTGAGTCTCTGCACCTATC; taxid=118891; rank=species; forward_error=0; forward_tm=56.66; genus_name=Anthyllis; seq_length_ori=151925; forward_match=GGGCAATCCTGAGCCAA; reverse_tm=53.99; genus=118889; reverse_error=1; species=118891; strand=D; PHA009928 assembled
atcctgctttatgaaaacatgggaaagttcagttcagaaagcgacgagaaaaaag
>BGN-GC_1_a family_name=Plantaginaceae; species_name=Antirrhinum latifolium; family=156152; reverse_match=CCATTGAGTCTCTGCACCTATC; taxid=237483; rank=species; forward_error=0; forward_tm=56.66; genus_name=Antirrhinum; seq_length_ori=152582; forward_match=GGGCAATCCTGAGCCAA; reverse_tm=56.99; genus=4150; reverse_error=0; species=237483; strand=D; PHA000670 assembled
atcctgtcttctcaaaacaaaggttcagaaagcgaaaaaagg
>BGN-CSV_1_a family_name=Plantaginaceae; species_name=Antirrhinum majus; family=156152; reverse_match=CCATTGAGTCTCTGCACCTATC; taxid=4151; rank=species; forward_error=0; forward_tm=56.66; genus_name=Antirrhinum; seq_length_ori=152612; forward_match=GGGCAATCCTGAGCCAA; reverse_tm=56.99; genus=4150; reverse_error=0; species=4151; strand=D; PHA000672 assembled
atcctgttttctcaaaacaaaggttcagaaagcgaaaaaagg
>BGN-GFI_1_a family_name=Poaceae; species_name=Apera interrupta; family=4479; reverse_match=CCATTGAGTCTCTGCACCTATC; taxid=388729; rank=species; forward_error=0; forward_tm=56.66; genus_name=Apera; seq_length_ori=135702; forward_match=GGGCAATCCTGAGCCAA; reverse_tm=56.99; genus=325524; reverse_error=0; species=388729; strand=D; PHA000673 assembled
atccgtgttttgagaaaacaagggggttctcgaactagaatacaaaggaaaag
>BGN-CTA_1_a family_name=Poaceae; species_name=Apera spica-venti; family=4479; reverse_match=CCATTGAGTCTCTGCACCTATC; taxid=325525; rank=species; forward_error=0; forward_tm=56.66; genus_name=Apera; seq_length_ori=136150; forward_match=GGGCAATCCTGAGCCAA; reverse_tm=56.99; genus=325524; reverse_error=0; species=325525; strand=D; PHA000676 assembled
atccgtgttttgagaaaacaagggggttctcgaactagaatacaaaggaaaag
>BGN-CTB_1_a family_name=Rosaceae; species_name=Alchemilla arvensis; family=3745; reverse_match=CCATTGAGTCTCTGCACCTATC; taxid=57945; rank=species; forward_error=0; forward_tm=56.66; genus_name=Alchemilla; seq_length_ori=150717; forward_match=GGGCAATCCTGAGCCAA; reverse_tm=56.99; genus=23138; reverse_error=0; species=57945; strand=D; PHA000678 assembled
atcctgttttatgaaaacaaaggtttcagaaagcgagg
>BGN-CTC_1_a family_name=Rosaceae; species_name=Aphanes australis; family=3745; reverse_match=CCATTGAGTCTCTGCACCTATC; taxid=1155250; rank=species; forward_error=0; forward_tm=56.66; genus_name=Aphanes; seq_length_ori=150719; forward_match=GGGCAATCCTGAGCCAA; reverse_tm=56.99; genus=57944; reverse_error=0; species=1155250; strand=D; PHA000680 assembled
atcctgttttatgaaaacaaaggtttcagaaagcgagg
>RSZ-RSZAXPI000763-90 family_name=Asparagaceae; species_name=Aphyllanthes monspeliensis; family=40552; reverse_match=CCATTGAGTCTCTGCACCTATC; taxid=59052; rank=species; forward_error=0; forward_tm=56.66; genus_name=Aphyllanthes; seq_length_ori=157022; forward_match=GGGCAATCCTGAGCCAA; reverse_tm=56.99; genus=59051; reverse_error=0; species=59052; strand=D; PHA000685 assembled
atctttagaaaaacgggggttttaaaaacaagactagaataaaaagg
>BGN-KFV_2_a family_name=Apiaceae; species_name=Helosciadium inundatum; family=4037; reverse_match=CCATTGAGTCTCTGCACCTATC; taxid=99496; rank=species; forward_error=0; forward_tm=nan; genus_name=Helosciadium; seq_length_ori=83841; forward_match=GGGCAATCCTGAGCCAA; reverse_tm=52.09; genus=240843; reverse_error=0; species=99496; strand=R; PHA000686 assembled
atcctgttttcaaaaaacaaacaaaggggcagaaggtgaaaaaag
>BGN-KGM_1_a family_name=Apiaceae; species_name=Helosciadium nodiflorum; family=4037; reverse_match=CCATTGAGTCTCTGCACCTATC; taxid=99497; rank=species; forward_error=0; forward_tm=56.66; genus_name=Helosciadium; seq_length_ori=154640; forward_match=GGGCAATCCTGAGCCAA; reverse_tm=56.99; genus=240843; reverse_error=0; species=99497; strand=D; PHA000687 assembled
atcctgttttcaaaaaacaaacaaaggggcagaaggtgaaaaaag
>BGN-CTD_1_a family_name=Apiaceae; species_name=Helosciadium repens; family=4037; reverse_match=CCATTGAGTCTCTGCACCTATC; taxid=254039; rank=species; forward_error=0; forward_tm=56.66; genus_name=Helosciadium; seq_length_ori=154627; forward_match=GGGCAATCCTGAGCCAA; reverse_tm=56.99; genus=240843; reverse_error=0; species=254039; strand=D; PHA000688 assembled
atcctgttttcaaaaaacaaacaaaggggcagaaggtgaaaaaag
>BGN-IDH_4_a family_name=Asteraceae; species_name=Aposeris foetida; family=4210; reverse_match=CCATCGAGTCTCTGCACCTATC; taxid=379615; rank=species; forward_error=0; forward_tm=56.66; genus_name=Aposeris; seq_length_ori=33385; forward_match=GGGCAATCCTGAGCCAA; reverse_tm=49.86; genus=379614; reverse_error=1; species=379615; strand=D; PHA000691 assembled
atcacgttttctgaaaacaaacaaaggttcagaaagcgaaaattaaaaag
>BGN-FQ_1_a family_name=Ranunculaceae; species_name=Aquilegia alpina; family=3440; reverse_match=CCATTGAGTCTCTGCACCTATC; taxid=218850; rank=species; forward_error=0; forward_tm=56.66; genus_name=Aquilegia; seq_length_ori=161276; forward_match=GGGCAATCCTGAGCCAA; reverse_tm=56.99; genus=3450; reverse_error=0; species=218850; strand=D; PHA009929 assembled
atcctggtttcagaaaacaaaaaaaggggggttcagaaagcaagaatacaaaaagaaaag
>BGN-LVM_1_a family_name=Ranunculaceae; species_name=Aquilegia atrata; family=3440; reverse_match=CCATTGAGTCTCTGCACCTATC; taxid=560536; rank=species; forward_error=0; forward_tm=56.66; genus_name=Aquilegia; seq_length_ori=138089; forward_match=GGGCAATCCTGAGCCAA; reverse_tm=56.99; genus=3450; reverse_error=0; species=560536; strand=D; PHA000696 assembled
atcctggtttcagaaaacaaaaaaaggggggttcagaaagcaagaatacaaaaagaaaag
>BGN-ARS_1_a family_name=Ranunculaceae; species_name=Aquilegia atrata; family=3440; reverse_match=CCATTGAGTCTCTGCACCTATC; taxid=560536; rank=species; forward_error=0; forward_tm=56.66; genus_name=Aquilegia; seq_length_ori=163520; forward_match=GGGCAATCCTGAGCCAA; reverse_tm=56.99; genus=3450; reverse_error=0; species=560536; strand=D; PHA000698 assembled
atcctggtttcagaaaacaaaaaaaggggggttcagaaagcaagaatacaaaaagaaaag
>BGN-DFD_1_a family_name=Ranunculaceae; species_name=Aquilegia bertolonii; family=3440; reverse_match=CCATTGAGTCTCTGCACCTATC; taxid=1291431; rank=species; forward_error=0; forward_tm=56.66; genus_name=Aquilegia; seq_length_ori=138053; forward_match=GGGCAATCCTGAGCCAA; reverse_tm=56.99; genus=3450; reverse_error=0; species=1291431; strand=D; PHA000699 assembled
atcctggtttcagaaaacaaaaaaaggggggttcagaaagcaagaatacaaaaagaaaag
>BGN-FLI_1_a family_name=Ranunculaceae; species_name=Aquilegia einseleana; family=3440; reverse_match=CCATTGAGTCTCTGCACCTATC; taxid=560540; rank=species; forward_error=0; forward_tm=56.66; genus_name=Aquilegia; seq_length_ori=163367; forward_match=GGGCAATCCTGAGCCAA; reverse_tm=56.99; genus=3450; reverse_error=0; species=560540; strand=D; PHA000702 assembled
atcctggtttcagaaaacaaaaaaaggggggttcagaaagcaagaatacaaaaagaaaag
>BGN-LVR_1_a family_name=Ranunculaceae; species_name=Aquilegia einseleana; family=3440; reverse_match=CCATTGAGTCTCTGCACCTATC; taxid=560540; rank=species; forward_error=0; forward_tm=56.66; genus_name=Aquilegia; seq_length_ori=141687; forward_match=GGGCAATCCTGAGCCAA; reverse_tm=56.99; genus=3450; reverse_error=0; species=560540; strand=D; PHA000703 assembled
atcctggtttcagaaaacaaaaaaagcagaaagcaagaatacaaaaagaaaag
>BGN-BSS_1_a family_name=Ranunculaceae; species_name=Aquilegia nigricans; family=3440; reverse_match=CCATTGAGTCTCTGCACCTATC; taxid=560545; rank=species; forward_error=0; forward_tm=56.66; genus_name=Aquilegia; seq_length_ori=132382; forward_match=GGGCAATCCTGAGCCAA; reverse_tm=56.99; genus=3450; reverse_error=0; species=560545; strand=D; PHA000705 assembled
atcctggtttcagaaaacaaaaaaaggggggttcagaaagcaagaatacaaaaagaaaag
>BGN-FLK_1_a family_name=Ranunculaceae; species_name=Aquilegia thalictrifolia; family=3440; reverse_match=CCATTGAGTCTCTGCACCTATC; taxid=560551; rank=species; forward_error=0; forward_tm=56.66; genus_name=Aquilegia; seq_length_ori=133579; forward_match=GGGCAATCCTGAGCCAA; reverse_tm=56.99; genus=3450; reverse_error=0; species=560551; strand=D; PHA000708 assembled
atcctggtttcagaaaacaaaaaaagcagaaagcaagaatacaaaaagaaaag
>BGN-LVP_1_a family_name=Ranunculaceae; species_name=Aquilegia vestinae; family=3440; reverse_match=CCATTGAGTCTCTGCACCTATC; taxid=1291458; rank=species; forward_error=0; forward_tm=56.66; genus_name=Aquilegia; seq_length_ori=147631; forward_match=GGGCAATCCTGAGCCAA; reverse_tm=56.99; genus=3450; reverse_error=0; species=1291458; strand=D; PHA000713 assembled
atcctggtttcagaaaacaaaaaaagcagaaagcaagaatacaaaaagaaaag
>BGN-BBQ_1_a family_name=Ranunculaceae; species_name=Aquilegia vulgaris; family=3440; reverse_match=CCATTGAGTCTCTGCACCTATC; taxid=3451; rank=species; forward_error=0; forward_tm=56.66; genus_name=Aquilegia; seq_length_ori=135103; forward_match=GGGCAATCCTGAGCCAA; reverse_tm=56.99; genus=3450; reverse_error=0; species=3451; strand=D; PHA000714 assembled
atcctggtttcagaaaacaaaaaaaggggggttcagaaagcaagaatacaaaaagaaaag
>BGN-ATT_1_a family_name=Brassicaceae; species_name=Arabidopsis thaliana; family=3700; reverse_match=CCATTGAGTCTCTGCACCTATC; taxid=3702; rank=species; forward_error=0; forward_tm=56.66; genus_name=Arabidopsis; seq_length_ori=154448; forward_match=GGGCAATCCTGAGCCAA; reverse_tm=56.99; genus=3701; reverse_error=0; species=3702; strand=D; PHA000720 assembled
atcctggtttacgcgaacaaaccggagtttacaaagcgcgaaaaaagg
>BGN-GSL_1_a family_name=Brassicaceae; species_name=Arabis allionii; family=3700; reverse_match=CCATTGAGTCTCTGCACCTATC; taxid=1282088; rank=species; forward_error=0; forward_tm=56.66; genus_name=Arabis; seq_length_ori=153856; forward_match=GGGCAATCCTGAGCCAA; reverse_tm=56.99; genus=50451; reverse_error=0; species=1282088; strand=D; PHA000722 assembled
atcctggtttacgcgaacaaacctgcgtttaaaaagcgagaaaagagg
>BGN-FIK_1_a family_name=Brassicaceae; species_name=Arabis alpina; family=3700; reverse_match=CCATTGAGTCTCTGCACCTATC; taxid=50452; rank=species; forward_error=0; forward_tm=56.66; genus_name=Arabis; seq_length_ori=152983; forward_match=GGGCAATCCTGAGCCAA; reverse_tm=56.99; genus=50451; reverse_error=0; species=50452; strand=D; PHA000723 assembled
atcctggtttacgcgaacaaaccagagtttagaaagcgagaaaagagg
>BGN-ING_1_a family_name=Brassicaceae; species_name=Arabis pumila; family=3700; reverse_match=CCATTGAGTCTCTGCACCTATC; taxid=126272; rank=species; forward_error=0; forward_tm=56.66; genus_name=Arabis; seq_length_ori=153704; forward_match=GGGCAATCCTGAGCCAA; reverse_tm=56.99; genus=50451; reverse_error=0; species=126272; strand=D; PHA000727 assembled
atcctggtttacgcgaacaaacctgagtttaaaaagcgagaaaagagg
>BGN-FLM_1_a family_name=Brassicaceae; species_name=Arabis stellulata; family=3700; reverse_match=CCATTGAGTCTCTGCACCTATC; taxid=586531; rank=species; forward_error=0; forward_tm=56.66; genus_name=Arabis; seq_length_ori=153856; forward_match=GGGCAATCCTGAGCCAA; reverse_tm=56.99; genus=50451; reverse_error=0; species=586531; strand=D; PHA000728 assembled
atcctggtttacgcgaacaaacctgagtttaaaaagcgagaaaagagg
>BGN-ART_1_a family_name=Brassicaceae; species_name=Arabis caerulea; family=3700; reverse_match=CCATTGAGTCTCTGCACCTATC; taxid=586519; rank=species; forward_error=0; forward_tm=56.66; genus_name=Arabis; seq_length_ori=153592; forward_match=GGGCAATCCTGAGCCAA; reverse_tm=56.99; genus=50451; reverse_error=0; species=586519; strand=D; PHA000731 assembled
atcctggtttacgcgaacaaaccagagtttagaaagcgagaaaagagg
>BGN-AFV_1_a family_name=Brassicaceae; species_name=Arabis ciliata; family=3700; reverse_match=CCATTGAGTCTCTGCACCTATC; taxid=571353; rank=species; forward_error=0; forward_tm=56.66; genus_name=Arabis; seq_length_ori=153686; forward_match=GGGCAATCCTGAGCCAA; reverse_tm=56.99; genus=50451; reverse_error=0; species=571353; strand=D; PHA000737 assembled
atcctggtttacgcgaacaaacctgagtttaaaaagcgagaaaagagg
>BGN-IRK_2_a family_name=Brassicaceae; species_name=Arabis collina; family=3700; reverse_match=CCATTGAGTCTCTGCACCTATC; taxid=571354; rank=species; forward_error=0; forward_tm=nan; genus_name=Arabis; seq_length_ori=72922; forward_match=GGGCAATCCTGAGCCAA; reverse_tm=52.09; genus=50451; reverse_error=0; species=571354; strand=R; PHA000740 assembled
atcctggtttacgcgaacaaacctgagtttaaaaagcgagaaaagagg
>BGN-AD_1_a family_name=Brassicaceae; species_name=Arabis hirsuta; family=3700; reverse_match=CCATTGAGTCTCTGCACCTATC; taxid=78191; rank=species; forward_error=0; forward_tm=56.66; genus_name=Arabis; seq_length_ori=153772; forward_match=GGGCAATCCTGAGCCAA; reverse_tm=56.99; genus=50451; reverse_error=0; species=78191; strand=D; PHA000741 assembled
atcctggtttacgcgaacaaacctgcgtttaaaaagcgagaaaagagg
>BGN-CFF_1_a family_name=Brassicaceae; species_name=Arabis nova; family=3700; reverse_match=CCATTGAGTCTCTGCACCTATC; taxid=571360; rank=species; forward_error=0; forward_tm=56.66; genus_name=Arabis; seq_length_ori=153926; forward_match=GGGCAATCCTGAGCCAA; reverse_tm=56.99; genus=50451; reverse_error=0; species=571360; strand=D; PHA000743 assembled
atcccggtttacgcgaacaaacccgagtttagaaagcgagaaaagagg
>BGN-SV_1_a family_name=Brassicaceae; species_name=Arabis planisiliqua; family=3700; reverse_match=CCATTGAGTCTCTGCACCTATC; taxid=571364; rank=species; forward_error=0; forward_tm=56.66; genus_name=Arabis; seq_length_ori=153516; forward_match=GGGCAATCCTGAGCCAA; reverse_tm=56.99; genus=50451; reverse_error=0; species=571364; strand=D; PHA000745 assembled
atcctggtttacgcgaacaaacctgagtttaaaaagcgagaaaagagg
>BGN-FLN_1_a family_name=Brassicaceae; species_name=Arabis sagittata; family=3700; reverse_match=CCATTGAGTCTCTGCACCTATC; taxid=571369; rank=species; forward_error=0; forward_tm=56.66; genus_name=Arabis; seq_length_ori=153049; forward_match=GGGCAATCCTGAGCCAA; reverse_tm=56.99; genus=50451; reverse_error=0; species=571369; strand=D; PHA000750 assembled
atcctggtttacgcgaacaaacctgcgtttaaaaagcgataaaagagg
>BGN-IFF_1_a family_name=Brassicaceae; species_name=Arabis scabra; family=3700; reverse_match=CCATTGAGTCTCTGCACCTATC; taxid=50454; rank=species; forward_error=0; forward_tm=56.66; genus_name=Arabis; seq_length_ori=153651; forward_match=GGGCAATCCTGAGCCAA; reverse_tm=56.99; genus=50451; reverse_error=0; species=50454; strand=D; PHA000751 assembled
atcctggtttacgcgaacaaacctgagtttaaaaagcgagaaaagagg
>BGN-ARV_1_a family_name=Brassicaceae; species_name=Arabis serpyllifolia; family=3700; reverse_match=CCATTGAGTCTCTGCACCTATC; taxid=586530; rank=species; forward_error=0; forward_tm=56.66; genus_name=Arabis; seq_length_ori=153830; forward_match=GGGCAATCCTGAGCCAA; reverse_tm=56.99; genus=50451; reverse_error=0; species=586530; strand=D; PHA000757 assembled
atcctggtttacgcgaacaaaccaaagtgtagaaagcgagaaagaagg
>BGN-ASA_1_a family_name=Brassicaceae; species_name=Arabis soyeri; family=3700; reverse_match=CCATTGAGTCTCTGCACCTATC; taxid=81975; rank=subspecies; forward_error=0; forward_tm=56.66; genus_name=Arabis; seq_length_ori=153577; forward_match=GGGCAATCCTGAGCCAA; reverse_tm=56.99; genus=50451; reverse_error=0; species=208901; strand=D; PHA000759 assembled
atcctggtttacgcgaacaaacctgcgtttaaaaagcgagaaaagagg
>BGN-BST_2_a family_name=Brassicaceae; species_name=Arabis sudetica; family=3700; reverse_match=CCATTGAGTCTCTGCACCTATC; taxid=1282100; rank=species; forward_error=0; forward_tm=nan; genus_name=Arabis; seq_length_ori=19759; forward_match=GGGCAATCCTGAGCCAA; reverse_tm=52.09; genus=50451; reverse_error=0; species=1282100; strand=R; PHA000760 assembled
atcctggtttacgcgaacaaacctgcgtttaaaaagcgagaaaagagg
>BGN-BEQ_1_a family_name=Brassicaceae; species_name=Pseudoturritis turrita; family=3700; reverse_match=CCATTGAGTCTCTGCACCTATC; taxid=81982; rank=species; forward_error=0; forward_tm=56.66; genus_name=Pseudoturritis; seq_length_ori=154192; forward_match=GGGCAATCCTGAGCCAA; reverse_tm=56.99; genus=362821; reverse_error=0; species=81982; strand=D; PHA000762 assembled
atcctggtttacgcgaacaaaccggagtttacaaagcgagaaaagagg
>BGN-FLP_1_a family_name=Brassicaceae; species_name=Arabis verna; family=3700; reverse_match=CCATTGAGTCTCTGCACCTATC; taxid=571374; rank=species; forward_error=0; forward_tm=56.66; genus_name=Arabis; seq_length_ori=154865; forward_match=GGGCAATCCTGAGCCAA; reverse_tm=56.99; genus=50451; reverse_error=0; species=571374; strand=D; PHA000764 assembled
atcctggtttacgcgaacaaaacagagtttagaaagcgagaaaggagg
>BGN-FIG_1_a family_name=Brassicaceae; species_name=Arabis vochinensis; family=3700; reverse_match=CCATTGAGTCTCTGCACCTATC; taxid=586533; rank=species; forward_error=0; forward_tm=56.66; genus_name=Arabis; seq_length_ori=153649; forward_match=GGGCAATCCTGAGCCAA; reverse_tm=56.99; genus=50451; reverse_error=0; species=586533; strand=D; PHA000765 assembled
atcctggtttacgcgaacaaaccggagtttaaaaagcgagaaaagagg
>BGN-KKG_5_a family_name=Ericaceae; species_name=Arbutus unedo; family=4345; reverse_match=CCATTGAGTCTCTGCACCTATC; taxid=84005; rank=species; forward_error=0; forward_tm=nan; genus_name=Arbutus; seq_length_ori=22444; forward_match=GGGCAATCCTGAGCCAA; reverse_tm=52.09; genus=13342; reverse_error=0; species=84005; strand=R; PHA000767 assembled
atctttttttttcgaaaataaagaaagattcagaaagcgaaaaaaaaaag
>BGN-CTE_1_a family_name=Asteraceae; species_name=Arctium minus; family=4210; reverse_match=CCATCGAGTCTCTGCACCTATC; taxid=143172; rank=species; forward_error=0; forward_tm=56.66; genus_name=Arctium; seq_length_ori=152707; forward_match=GGGCAATCCTGAGCCAA; reverse_tm=49.86; genus=4216; reverse_error=1; species=143172; strand=D; PHA000773 assembled
atcacgttttccgaaaacaaacaaaggttcagaaagcgaaaataaaaaag
>BGN-INH_1_a family_name=Asteraceae; species_name=Arctium tomentosum; family=4210; reverse_match=CCATCGAGTCTCTGCACCTATC; taxid=4218; rank=species; forward_error=0; forward_tm=56.66; genus_name=Arctium; seq_length_ori=152707; forward_match=GGGCAATCCTGAGCCAA; reverse_tm=49.86; genus=4216; reverse_error=1; species=4218; strand=D; PHA000776 assembled
atcacgttttccgaaaacaaacaaaggttcagaaagcgaaaataaaaaag
>RSZ-RSZAXPI000969-11 family_name=Ericaceae; species_name=Arctous alpina; family=4345; reverse_match=CCATTGAGTCTCTGCACCTATC; taxid=84011; rank=species; forward_error=0; forward_tm=nan; genus_name=Arctous; seq_length_ori=150321; forward_match=GGGCAATCCTGAGCCAA; reverse_tm=52.09; genus=84010; reverse_error=0; species=84011; strand=R; PHA000780 assembled
atctttttttttttcgaaaataaagaaagattcagaaagcgaaaaaaaag
>RSZ-RSZAXPI000940-64 family_name=Ericaceae; species_name=Arctostaphylos uva-ursi; family=4345; reverse_match=CCATTGAGTCTCTGCACCTATC; taxid=84009; rank=species; forward_error=0; forward_tm=56.66; genus_name=Arctostaphylos; seq_length_ori=149612; forward_match=GGGCAATCCTGAGCCAA; reverse_tm=56.99; genus=83607; reverse_error=0; species=84009; strand=D; PHA000781 assembled
atctttttttttttcgaaaataaagaaagattcagaaagcgaaaaaaaag
>BGN-CTF_1_a family_name=Rosaceae; species_name=Aremonia agrimonioides; family=3745; reverse_match=CCATTGAGTCTCTGCACCTATC; taxid=57914; rank=species; forward_error=0; forward_tm=56.66; genus_name=Aremonia; seq_length_ori=154306; forward_match=GGGCAATCCTGAGCCAA; reverse_tm=56.99; genus=57913; reverse_error=0; species=57914; strand=D; PHA000784 assembled
atcccgttttatgaaaacaaccaagggtttcacaaagcgagcaaaaataaag
>BGN-EVF_1_a family_name=Caryophyllaceae; species_name=Arenaria aggregata; family=3568; reverse_match=CCTTTGAGTCTCTGCACCTATC; taxid=305638; rank=species; forward_error=0; forward_tm=56.66; genus_name=Arenaria; seq_length_ori=146826; forward_match=GGGCAATCCTGAGCCAA; reverse_tm=51.87; genus=3577; reverse_error=1; species=305638; strand=D; PHA000788 assembled
ctctttttttttaagaaaaaag
>BGN-LQT_1_a family_name=Caryophyllaceae; species_name=Arenaria biflora; family=3568; reverse_match=CCTTTGAGTCTCTGCACCTATC; taxid=1403277; rank=species; forward_error=0; forward_tm=56.66; genus_name=Arenaria; seq_length_ori=149797; forward_match=GGGCAATCCTGAGCCAA; reverse_tm=51.87; genus=3577; reverse_error=1; species=1403277; strand=D; PHA000793 assembled
ctccttttgtctccttttttaaaagaaaaaag
>BGN-FLQ_1_a family_name=Caryophyllaceae; species_name=Arenaria multicaulis; family=3568; reverse_match=CCTTTGAGTCTCTGCACCTATC; taxid=1403275; rank=species; forward_error=0; forward_tm=nan; genus_name=Arenaria; seq_length_ori=146541; forward_match=GGGCAATCCTGAGCCAA; reverse_tm=45.29; genus=3577; reverse_error=1; species=1403275; strand=R; PHA000797 assembled
ctcctttttatttttaaaagaaaaaag
>BGN-IDI_1_a family_name=Caryophyllaceae; species_name=Arenaria cinerea; family=3568; reverse_match=CCTTTGAGTCTCTGCACCTATC; taxid=693397; rank=species; forward_error=0; forward_tm=56.66; genus_name=Arenaria; seq_length_ori=147339; forward_match=GGGCAATCCTGAGCCAA; reverse_tm=51.87; genus=3577; reverse_error=1; species=693397; strand=D; PHA000798 assembled
ctccttttttttttaagaaaaaag
>BGN-CTG_1_a family_name=Caryophyllaceae; species_name=Arenaria grandiflora; family=3568; reverse_match=CCTTTGAGTCTCTGCACCTATC; taxid=305635; rank=species; forward_error=0; forward_tm=nan; genus_name=Arenaria; seq_length_ori=148496; forward_match=GGGCAATCCTGAGCCAA; reverse_tm=45.29; genus=3577; reverse_error=1; species=305635; strand=R; PHA000802 assembled
ctccttttatctcctttttcaaaagaaaaaaag
>BGN-IRL_1_a family_name=Caryophyllaceae; species_name=Arenaria huteri; family=3568; reverse_match=CCTTTGAGTCTCTGCACCTATC; taxid=1532271; rank=species; forward_error=0; forward_tm=56.66; genus_name=Arenaria; seq_length_ori=149729; forward_match=GGGCAATCCTGAGCCAA; reverse_tm=51.87; genus=3577; reverse_error=1; species=1532271; strand=D; PHA000803 assembled
ctccttttgtctccttttttaaaaggaaaagg
>BGN-ANA_1_a family_name=Caryophyllaceae; species_name=Arenaria leptoclados; family=3568; reverse_match=CCTTTGAGTCTCTGCACCTATC; taxid=693400; rank=species; forward_error=0; forward_tm=nan; genus_name=Arenaria; seq_length_ori=146132; forward_match=GGGCAATCCTGAGCCAA; reverse_tm=45.29; genus=3577; reverse_error=1; species=693400; strand=R; PHA000804 assembled
ctcctttttaaaaagaaaaaag
>BGN-KLA_1_a family_name=Caryophyllaceae; species_name=Arenaria marschlinsii; family=3568; reverse_match=CCTTTGAGTCTCTGCACCTATC; taxid=1532272; rank=species; forward_error=0; forward_tm=56.66; genus_name=Arenaria; seq_length_ori=146667; forward_match=GGGCAATCCTGAGCCAA; reverse_tm=51.87; genus=3577; reverse_error=1; species=1532272; strand=D; PHA000806 assembled
ctcctttttaaaaagaaaaaag
>BGN-IDK_1_a family_name=Caryophyllaceae; species_name=Arenaria purpurascens; family=3568; reverse_match=CCTTTGAGTCTCTGCACCTATC; taxid=645711; rank=species; forward_error=0; forward_tm=56.66; genus_name=Arenaria; seq_length_ori=13499; forward_match=GGGCAATCCTGAGCCAA; reverse_tm=51.87; genus=3577; reverse_error=1; species=645711; strand=D; PHA000807 assembled
ctccttttgtctcctttttcaaaagaaaaaaag
>BGN-FIL_1_a family_name=Caryophyllaceae; species_name=Arenaria serpyllifolia; family=3568; reverse_match=CCTTTGAGTCTCTGCACCTATC; taxid=254029; rank=species; forward_error=0; forward_tm=56.66; genus_name=Arenaria; seq_length_ori=146085; forward_match=GGGCAATCCTGAGCCAA; reverse_tm=51.87; genus=3577; reverse_error=1; species=254029; strand=D; PHA000809 assembled
ctcctttttaaaaagaaaaaag
>BGN-AE_1_a family_name=Fabaceae; species_name=Argyrolobium zanonii; family=3803; reverse_match=CCATTGAGTCTCTGCACCTATC; taxid=49795; rank=species; forward_error=0; forward_tm=nan; genus_name=Argyrolobium; seq_length_ori=152553; forward_match=GGGCAATCCTGAGCCAA; reverse_tm=52.09; genus=49794; reverse_error=0; species=49795; strand=R; PHA000813 assembled
atcccgtttttcgcaaaaacaaagaaaagttcagaaagcgaaaataaaaag
>BGN-CFG_1_a family_name=Aristolochiaceae; species_name=Aristolochia clematitis; family=16727; reverse_match=CCGTTGAGTCTCTGCACCTATC; taxid=158538; rank=species; forward_error=0; forward_tm=56.66; genus_name=Aristolochia; seq_length_ori=161255; forward_match=GGGCAATCCTGAGCCAA; reverse_tm=53.99; genus=12947; reverse_error=1; species=158538; strand=D; PHA000817 assembled
atcctgttttgagaaaaaaaaaaaaaagagttcagaataaagaataaaaaaag
>BGN-CTH_1_a family_name=Aristolochiaceae; species_name=Aristolochia lutea; family=16727; reverse_match=CCGTTGAGTCTCTGCACCTATC; taxid=360038; rank=species; forward_error=0; forward_tm=56.66; genus_name=Aristolochia; seq_length_ori=158761; forward_match=GGGCAATCCTGAGCCAA; reverse_tm=53.99; genus=12947; reverse_error=1; species=360038; strand=D; PHA000819 assembled
atcctgttttgagaaaaaaaaaaaaaaaaatagttcagaataaagaataaaaaag
>BGN-CTI_1_a family_name=Aristolochiaceae; species_name=Aristolochia pallida; family=16727; reverse_match=CCGTTGAGTCTCTGCACCTATC; taxid=360042; rank=species; forward_error=0; forward_tm=56.66; genus_name=Aristolochia; seq_length_ori=158942; forward_match=GGGCAATCCTGAGCCAA; reverse_tm=53.99; genus=12947; reverse_error=1; species=360042; strand=D; PHA000821 assembled
atcctgttttgagaaaaaaaaaaaaaaaaaaaatagttcagaataaagaataaaaaag
>BGN-CTK_1_a family_name=Aristolochiaceae; species_name=Aristolochia rotunda; family=16727; reverse_match=CCGTTGAGTCTCTGCACCTATC; taxid=360044; rank=species; forward_error=0; forward_tm=56.66; genus_name=Aristolochia; seq_length_ori=159936; forward_match=GGGCAATCCTGAGCCAA; reverse_tm=53.99; genus=12947; reverse_error=1; species=360044; strand=D; PHA000825 assembled
atcctgttttgaaaaaaaaaaaaaaaaaaaatagttcagaatttcagaataaagaataaa
aaaag
>RSZ-RSZAXPI000745-43 family_name=Plumbaginaceae; species_name=Armeria alpina; family=4437; reverse_match=CCATTGAGTCTCTGCACCTATC; taxid=71836; rank=species; forward_error=0; forward_tm=56.66; genus_name=Armeria; seq_length_ori=50051; forward_match=GGGCAATCCTGAGCCAA; reverse_tm=56.99; genus=63086; reverse_error=0; species=71836; strand=D; PHA000827 assembled
ctcccgctttccacataaaaaag
>BGN-CTL_1_a family_name=Plumbaginaceae; species_name=Armeria arenaria; family=4437; reverse_match=CCATTGAGTCTCTGCACCTATC; taxid=218560; rank=subspecies; forward_error=0; forward_tm=56.66; genus_name=Armeria; seq_length_ori=153025; forward_match=GGGCAATCCTGAGCCAA; reverse_tm=56.99; genus=63086; reverse_error=0; species=218559; strand=D; PHA000828 assembled
ctcccgctttccacataaaaaag
>BGN-CHM_1_a family_name=Plumbaginaceae; species_name=Armeria arenaria; family=4437; reverse_match=CCATTGAGTCTCTGCACCTATC; taxid=427337; rank=subspecies; forward_error=0; forward_tm=56.66; genus_name=Armeria; seq_length_ori=152927; forward_match=GGGCAATCCTGAGCCAA; reverse_tm=56.99; genus=63086; reverse_error=0; species=218559; strand=D; PHA000829 assembled
ctcccgctttccacataaaaaag
>BGN-FBA_1_a family_name=Plumbaginaceae; species_name=Armeria arenaria; family=4437; reverse_match=CCATTGAGTCTCTGCACCTATC; taxid=427338; rank=subspecies; forward_error=0; forward_tm=56.66; genus_name=Armeria; seq_length_ori=152918; forward_match=GGGCAATCCTGAGCCAA; reverse_tm=56.99; genus=63086; reverse_error=0; species=218559; strand=D; PHA000832 assembled
ctcccgctttccacataaaaaag
>BGN-BSV_1_a family_name=Plumbaginaceae; species_name=Armeria maritima; family=4437; reverse_match=CCATTGAGTCTCTGCACCTATC; taxid=71835; rank=species; forward_error=0; forward_tm=56.66; genus_name=Armeria; seq_length_ori=152865; forward_match=GGGCAATCCTGAGCCAA; reverse_tm=56.99; genus=63086; reverse_error=0; species=71835; strand=D; PHA000834 old_id 1532273 used_id Armeria maritima assembled
ctcccgctttccacataaaaaag
>BGN-MSF_1_a family_name=Brassicaceae; species_name=Armoracia rusticana; family=3700; reverse_match=CCATTGAGTCTCTGCACCTATC; taxid=3704; rank=species; forward_error=0; forward_tm=56.66; genus_name=Armoracia; seq_length_ori=155258; forward_match=GGGCAATCCTGAGCCAA; reverse_tm=56.99; genus=3703; reverse_error=0; species=3704; strand=D; PHA000836 assembled
atccttgtttacgcgaacaaacctgagtttagaaagcgagataaaagg
>BGN-KDH_1_a family_name=Asteraceae; species_name=Arnoseris minima; family=4210; reverse_match=CCATCGAGTCTCTGCACCTATC; taxid=122531; rank=species; forward_error=0; forward_tm=56.66; genus_name=Arnoseris; seq_length_ori=152905; forward_match=GGGCAATCCTGAGCCAA; reverse_tm=49.86; genus=122530; reverse_error=1; species=122531; strand=D; PHA000840 assembled
atcacgttttccgaaaacaaacaagggttcagaaagcgaacataaaaaag
>BGN-ATV_1_a family_name=Poaceae; species_name=Arrhenatherum elatius; family=4479; reverse_match=CCATTGAGTCTCTGCACCTATC; taxid=52139; rank=species; forward_error=0; forward_tm=56.66; genus_name=Arrhenatherum; seq_length_ori=136407; forward_match=GGGCAATCCTGAGCCAA; reverse_tm=56.99; genus=52138; reverse_error=0; species=52139; strand=D; PHA000843 assembled
atccgtgttttgagaaaacaagggggttctcgaactagaatacaaaggaaaag
>BGN-AG_1_a family_name=Asteraceae; species_name=Artemisia alba; family=4210; reverse_match=CCATCGAGTCTCTGCACCTATC; taxid=1227615; rank=species; forward_error=0; forward_tm=56.66; genus_name=Artemisia; seq_length_ori=151255; forward_match=GGGCAATCCTGAGCCAA; reverse_tm=49.86; genus=4219; reverse_error=1; species=1227615; strand=D; PHA000849 assembled
atcacgttttccgaaaacaaacaaaggttcagaaagcgaaaagaaaaaaaa
>BGN-AH_1_a family_name=Asteraceae; species_name=Artemisia annua; family=4210; reverse_match=CCATCGAGTCTCTGCACCTATC; taxid=35608; rank=species; forward_error=0; forward_tm=56.66; genus_name=Artemisia; seq_length_ori=150955; forward_match=GGGCAATCCTGAGCCAA; reverse_tm=49.86; genus=4219; reverse_error=1; species=35608; strand=D; PHA000851 assembled
atcacgttttccgaaaacaaacaaaggttcagaaagcgaaaagaaaaaaaa
>BGN-DPK_1_a family_name=Asteraceae; species_name=Artemisia atrata; family=4210; reverse_match=CCATCGAGTCTCTGCACCTATC; taxid=669120; rank=species; forward_error=0; forward_tm=56.66; genus_name=Artemisia; seq_length_ori=151225; forward_match=GGGCAATCCTGAGCCAA; reverse_tm=49.86; genus=4219; reverse_error=1; species=669120; strand=D; PHA000852 assembled
atcacgttttccgaaaacaaacaaaggttcagaaagcgaaaagaaaaaaaa
>BGN-CTP_1_a family_name=Asteraceae; species_name=Artemisia borealis; family=4210; reverse_match=CCATCGAGTCTCTGCACCTATC; taxid=401879; rank=species; forward_error=0; forward_tm=56.66; genus_name=Artemisia; seq_length_ori=151033; forward_match=GGGCAATCCTGAGCCAA; reverse_tm=49.86; genus=4219; reverse_error=1; species=401879; strand=D; PHA000856 assembled
atcacgttttccgaaaacaaacaaaggttcagaaagcgaaaagaaaaaaaa
>BGN-GVL_12_a family_name=Asteraceae; species_name=Artemisia campestris; family=4210; reverse_match=CCATCGAGTCTCTGCACCTATC; taxid=72337; rank=species; forward_error=0; forward_tm=56.66; genus_name=Artemisia; seq_length_ori=12173; forward_match=GGGCAATCCTGAGCCAA; reverse_tm=49.86; genus=4219; reverse_error=1; species=72337; strand=D; PHA000857 old_id 1532274 used_id Artemisia campestris assembled
atcacgttttccgaaaacaaacaaaggttcagaaagcgaaaagaaaaaaaa
>RSZ-RSZAXPI000970-11 family_name=Asteraceae; species_name=Artemisia campestris; family=4210; reverse_match=CCATCGAGTCTCTGCACCTATC; taxid=223864; rank=subspecies; forward_error=0; forward_tm=56.66; genus_name=Artemisia; seq_length_ori=151010; forward_match=GGGCAATCCTGAGCCAA; reverse_tm=49.86; genus=4219; reverse_error=1; species=72337; strand=D; PHA000859 assembled
atcacgttttccgaaaacaaacaaaggttcagaaagcgaaaagaaaaaaaa
>BGN-LGD_1_a family_name=Asteraceae; species_name=Artemisia campestris; family=4210; reverse_match=CCATCGAGTCTCTGCACCTATC; taxid=223864; rank=subspecies; forward_error=0; forward_tm=56.66; genus_name=Artemisia; seq_length_ori=151016; forward_match=GGGCAATCCTGAGCCAA; reverse_tm=49.86; genus=4219; reverse_error=1; species=72337; strand=D; PHA000860 assembled
atcacgttttccgaaaacaaacaaaggttcagaaagcgaaaagaaaaaaaa
>BGN-BBR_1_a family_name=Asteraceae; species_name=Artemisia chamaemelifolia; family=4210; reverse_match=CCATCGAGTCTCTGCACCTATC; taxid=72339; rank=species; forward_error=0; forward_tm=56.66; genus_name=Artemisia; seq_length_ori=151105; forward_match=GGGCAATCCTGAGCCAA; reverse_tm=49.86; genus=4219; reverse_error=1; species=72339; strand=D; PHA000861 assembled
atcacgttttccgaaaacaaacaaaggttcagaaagcgaaaagaaaaaaaa
>BGN-FEF_1_a family_name=Asteraceae; species_name=Artemisia eriantha; family=4210; reverse_match=CCATCGAGTCTCTGCACCTATC; taxid=333950; rank=species; forward_error=0; forward_tm=56.66; genus_name=Artemisia; seq_length_ori=150977; forward_match=GGGCAATCCTGAGCCAA; reverse_tm=49.86; genus=4219; reverse_error=1; species=333950; strand=D; PHA000863 assembled
atcacgttttccgaaaacaaacaaaggttcagaaagcgaaaagaaaaaaaa
>RSZ-RSZAXPI000711-10 family_name=Asteraceae; species_name=Artemisia genipi; family=4210; reverse_match=CCATCGAGTCTCTGCACCTATC; taxid=223866; rank=species; forward_error=0; forward_tm=56.66; genus_name=Artemisia; seq_length_ori=150984; forward_match=GGGCAATCCTGAGCCAA; reverse_tm=49.86; genus=4219; reverse_error=1; species=223866; strand=D; PHA000865 assembled
atcacgttttccgaaaacaaacaaaggttcagaaagcgaaaagaaaaaaaa
>BGN-EVG_1_a family_name=Asteraceae; species_name=Artemisia glacialis; family=4210; reverse_match=CCATCGAGTCTCTGCACCTATC; taxid=223867; rank=species; forward_error=0; forward_tm=56.66; genus_name=Artemisia; seq_length_ori=151269; forward_match=GGGCAATCCTGAGCCAA; reverse_tm=49.86; genus=4219; reverse_error=1; species=223867; strand=D; PHA000867 assembled
atcacgttttccgaaaacaaacaaaggttcagaaagcgaaaagaaaaaaaa
>BGN-GKS_19_a family_name=Asteraceae; species_name=Artemisia insipida; family=4210; reverse_match=CCATCGAGTCTCTGCACCTATC; taxid=1236771; rank=species; forward_error=0; forward_tm=nan; genus_name=Artemisia; seq_length_ori=50277; forward_match=GGGCAATCCTGAGCCAA; reverse_tm=41.63; genus=4219; reverse_error=1; species=1236771; strand=R; PHA000869 assembled
atcacgttttccgaaaacaaacaaaggttcagaaagcgaaaagaaaaaaaa
>BGN-KMQ_12_a family_name=Asteraceae; species_name=Artemisia nitida; family=4210; reverse_match=CCATCGAGTCTCTGCACCTATC; taxid=1287616; rank=species; forward_error=0; forward_tm=56.66; genus_name=Artemisia; seq_length_ori=12234; forward_match=GGGCAATCCTGAGCCAA; reverse_tm=49.86; genus=4219; reverse_error=1; species=1287616; strand=D; PHA000872 assembled
atcacgttttccgaaaacaaacaaaggttcagaaagcgaaaagaaaaaaaa
>BGN-BTA_1_a family_name=Asteraceae; species_name=Artemisia pontica; family=4210; reverse_match=CCATCGAGTCTCTGCACCTATC; taxid=669136; rank=species; forward_error=0; forward_tm=56.66; genus_name=Artemisia; seq_length_ori=151088; forward_match=GGGCAATCCTGAGCCAA; reverse_tm=49.86; genus=4219; reverse_error=1; species=669136; strand=D; PHA000877 assembled
atcacgttttccgaaaacaaacaaaggttcagaaagcgaaaagaaaaaaaa
>BGN-CTR_1_a family_name=Asteraceae; species_name=Artemisia umbelliformis; family=4210; reverse_match=CCATCGAGTCTCTGCACCTATC; taxid=72355; rank=species; forward_error=0; forward_tm=56.66; genus_name=Artemisia; seq_length_ori=151067; forward_match=GGGCAATCCTGAGCCAA; reverse_tm=49.86; genus=4219; reverse_error=1; species=72355; strand=D; PHA000880 assembled
atcacgttttccgaaaacaaacaaaggttcagaaagcgaaaagaaaaaaaa
>BGN-CTS_1_a family_name=Asteraceae; species_name=Artemisia vallesiaca; family=4210; reverse_match=CCATCGAGTCTCTGCACCTATC; taxid=669144; rank=species; forward_error=0; forward_tm=56.66; genus_name=Artemisia; seq_length_ori=151211; forward_match=GGGCAATCCTGAGCCAA; reverse_tm=49.86; genus=4219; reverse_error=1; species=669144; strand=D; PHA000882 assembled
atcacgttttccgaaaacaaacaaaggttcagaaagcgaaaagaaaaaaaa
>BGN-AI_1_a family_name=Asteraceae; species_name=Artemisia verlotiorum; family=4210; reverse_match=CCATCGAGTCTCTGCACCTATC; taxid=72356; rank=species; forward_error=0; forward_tm=56.66; genus_name=Artemisia; seq_length_ori=151279; forward_match=GGGCAATCCTGAGCCAA; reverse_tm=49.86; genus=4219; reverse_error=1; species=72356; strand=D; PHA009930 assembled
atcacgttttccgaaaacaaacaaaggttcagaaagcgaaaagaaaaaaaa
>BGN-KRM_16_a family_name=Asteraceae; species_name=Artemisia verlotiorum; family=4210; reverse_match=CCATCGAGTCTCTGCACCTATC; taxid=72356; rank=species; forward_error=0; forward_tm=nan; genus_name=Artemisia; seq_length_ori=4070; forward_match=GGGCAATCCTGAGCCAA; reverse_tm=41.63; genus=4219; reverse_error=1; species=72356; strand=R; PHA009930 assembled
atcacgttttccgaaaacaaacaaaggttcagaaagcgaaaagaaaaaaaa
>BGN-KST_7_a family_name=Asteraceae; species_name=Artemisia vulgaris; family=4210; reverse_match=CCATCGAGTCTCTGCACCTATC; taxid=4220; rank=species; forward_error=0; forward_tm=56.66; genus_name=Artemisia; seq_length_ori=33488; forward_match=GGGCAATCCTGAGCCAA; reverse_tm=49.86; genus=4219; reverse_error=1; species=4220; strand=D; PHA009931 assembled
atcacgttttccgaaaacaaacaaaggttcagaaagcgaaaagaaaaaaaa
>RSZ-RSZAXPI001138-97 family_name=Asteraceae; species_name=Artemisia vulgaris; family=4210; reverse_match=CCATCGAGTCTCTGCACCTATC; taxid=4220; rank=species; forward_error=0; forward_tm=56.66; genus_name=Artemisia; seq_length_ori=81039; forward_match=GGGCAATCCTGAGCCAA; reverse_tm=49.86; genus=4219; reverse_error=1; species=4220; strand=D; PHA009931 assembled
atcacgttttccgaaaacaaacaaaggttcagaaagcgaaaagaaaaaaaa
>BGN-IDL_1_a family_name=Araceae; species_name=Arum cylindraceum; family=4454; reverse_match=CCATTGAGTCTCTGCACCTATC; taxid=491969; rank=species; forward_error=0; forward_tm=56.66; genus_name=Arum; seq_length_ori=2231; forward_match=GGGCAATCCTGAGCCAA; reverse_tm=56.99; genus=4457; reverse_error=0; species=491969; strand=D; PHA000887 assembled
atccttgtttttttgagaaaaagg
>BGN-CTT_1_a family_name=Araceae; species_name=Arum italicum; family=4454; reverse_match=CCATTGAGTCTCTGCACCTATC; taxid=59010; rank=species; forward_error=0; forward_tm=56.66; genus_name=Arum; seq_length_ori=163308; forward_match=GGGCAATCCTGAGCCAA; reverse_tm=56.99; genus=4457; reverse_error=0; species=59010; strand=D; PHA000891 assembled
atccttgtttttttgagaaaaaag
>BGN-BER_1_a family_name=Araceae; species_name=Arum maculatum; family=4454; reverse_match=CCATTGAGTCTCTGCACCTATC; taxid=4458; rank=species; forward_error=0; forward_tm=56.66; genus_name=Arum; seq_length_ori=162011; forward_match=GGGCAATCCTGAGCCAA; reverse_tm=56.99; genus=4457; reverse_error=0; species=4458; strand=D; PHA000892 assembled
atccttgtttttttgagaaaaagg
>BGN-AK_1_a family_name=Rosaceae; species_name=Aruncus dioicus; family=3745; reverse_match=CCATTGAGTCTCTGCACCTATC; taxid=32220; rank=species; forward_error=0; forward_tm=56.66; genus_name=Aruncus; seq_length_ori=157936; forward_match=GGGCAATCCTGAGCCAA; reverse_tm=56.99; genus=23143; reverse_error=0; species=32220; strand=D; PHA000894 assembled
atcctgttttatgaaaacaagcaagggtttcataaaccgagaataaaagag
>BGN-TA_1_a family_name=Poaceae; species_name=Arundo donax; family=4479; reverse_match=CCATTGAGTCTCTGCACCTATC; taxid=35708; rank=species; forward_error=0; forward_tm=56.66; genus_name=Arundo; seq_length_ori=137153; forward_match=GGGCAATCCTGAGCCAA; reverse_tm=56.99; genus=35707; reverse_error=0; species=35708; strand=D; PHA000899 assembled
atcccttttttgaaaaacaagtggttctcaaactagaacccaaaggaaaag
>BGN-LIE_10_a family_name=Aristolochiaceae; species_name=Asarum europaeum; family=16727; reverse_match=CCATTGAGTCTCTGCACCTATC; taxid=49456; rank=species; forward_error=0; forward_tm=nan; genus_name=Asarum; seq_length_ori=8270; forward_match=GGGCAATCCTGAGCCAA; reverse_tm=52.09; genus=16728; reverse_error=0; species=49456; strand=R; PHA000902 assembled
atcctgttttcagaaaacaaacaaaagttcataaagcgagaataaaaaaaaag
>BGN-CTV_1_a family_name=Apocynaceae; species_name=Asclepias syriaca; family=4056; reverse_match=CCGTTGAGTCTCTGCACCTATC; taxid=48545; rank=species; forward_error=0; forward_tm=56.66; genus_name=Asclepias; seq_length_ori=158741; forward_match=GGGCAATCCTGAGCCAA; reverse_tm=53.99; genus=21199; reverse_error=1; species=48545; strand=D; PHA000908 assembled
atcctattttccacaaacaaaggttcagaaaacgaaaacaag
>BGN-GF_1_a family_name=Asparagaceae; species_name=Asparagus acutifolius; family=40552; reverse_match=CCATTGAGTCTCTGCACCTATC; taxid=191654; rank=species; forward_error=0; forward_tm=56.66; genus_name=Asparagus; seq_length_ori=156772; forward_match=GGGCAATCCTGAGCCAA; reverse_tm=56.99; genus=4685; reverse_error=0; species=191654; strand=D; PHA000909 assembled
atctttatgtttagaaaaacaagggtttttatttaaaaactagaagaaaaagg
>BGN-CVA_1_a family_name=Asparagaceae; species_name=Asparagus officinalis; family=40552; reverse_match=CCATTGAGTCTCTGCACCTATC; taxid=4686; rank=species; forward_error=0; forward_tm=56.66; genus_name=Asparagus; seq_length_ori=156784; forward_match=GGGCAATCCTGAGCCAA; reverse_tm=56.99; genus=4685; reverse_error=0; species=4686; strand=D; PHA000913 assembled
atctttatgtttagaaaaacaagggttttaatttaaaaactagaagaaaaagg
>BGN-CVC_1_a family_name=Rubiaceae; species_name=Asperula aristata; family=24966; reverse_match=CCATTGAGTCTCTGCACCTATC; taxid=1274300; rank=species; forward_error=0; forward_tm=56.66; genus_name=Asperula; seq_length_ori=154663; forward_match=GGGCAATCCTGAGCCAA; reverse_tm=56.99; genus=25003; reverse_error=0; species=1274300; strand=D; PHA000923 assembled
atcctattttccgaaaacaaaggtttagaaagtgaaaaaggg
>BGN-CVD_1_a family_name=Rubiaceae; species_name=Asperula arvensis; family=24966; reverse_match=CCATTGAGTCTCTGCACCTATC; taxid=715639; rank=species; forward_error=0; forward_tm=56.66; genus_name=Asperula; seq_length_ori=153653; forward_match=GGGCAATCCTGAGCCAA; reverse_tm=56.99; genus=25003; reverse_error=0; species=715639; strand=D; PHA000926 assembled
atcctattttctgaaaacaaaggtttagaaagtgaaaaaggg
>BGN-AFD_1_a family_name=Rubiaceae; species_name=Asperula cynanchica; family=24966; reverse_match=CCATTGAGTCTCTGCACCTATC; taxid=35891; rank=species; forward_error=0; forward_tm=56.66; genus_name=Asperula; seq_length_ori=154621; forward_match=GGGCAATCCTGAGCCAA; reverse_tm=56.99; genus=25003; reverse_error=0; species=35891; strand=D; PHA000929 assembled
atcctattttccgaaaacaaaggtttagaaagtgaaaaaggg
>BGN-BTB_1_a family_name=Rubiaceae; species_name=Asperula neilreichii; family=24966; reverse_match=CCATTGAGTCTCTGCACCTATC; taxid=1532279; rank=species; forward_error=0; forward_tm=56.66; genus_name=Asperula; seq_length_ori=154530; forward_match=GGGCAATCCTGAGCCAA; reverse_tm=56.99; genus=25003; reverse_error=0; species=1532279; strand=D; PHA000933 assembled
atcctattttccgaaaacaaaggtttagaaagtgaaaaaggg
>BGN-CVE_19_a family_name=Rubiaceae; species_name=Asperula purpurea; family=24966; reverse_match=CCATTGAGTCTCTGCACCTATC; taxid=35894; rank=species; forward_error=0; forward_tm=nan; genus_name=Asperula; seq_length_ori=42754; forward_match=GGGCAATCCTGAGCCAA; reverse_tm=52.09; genus=25003; reverse_error=0; species=35894; strand=R; PHA000937 assembled
atcctattttccgaaaacaaaggtttagaaagtgaaaaaggg
>RSZ-RSZAXPI000964-10 family_name=Rubiaceae; species_name=Asperula cynanchica; family=24966; reverse_match=CCATTGAGTCTCTGCACCTATC; taxid=35891; rank=species; forward_error=0; forward_tm=56.66; genus_name=Asperula; seq_length_ori=154614; forward_match=GGGCAATCCTGAGCCAA; reverse_tm=56.99; genus=25003; reverse_error=0; species=35891; strand=D; PHA000938 assembled
atcctattttccgaaaacaaaggtttagaaagtgaaaaaggg
>BGN-CVF_1_a family_name=Rubiaceae; species_name=Asperula taurina; family=24966; reverse_match=CCATTGAGTCTCTGCACCTATC; taxid=715646; rank=species; forward_error=0; forward_tm=56.66; genus_name=Asperula; seq_length_ori=154027; forward_match=GGGCAATCCTGAGCCAA; reverse_tm=56.99; genus=25003; reverse_error=0; species=715646; strand=D; PHA000942 assembled
atcctattttccgaaaacaaaggtttagaaagtgaaaaagggg
>BGN-CVG_26_a family_name=Rubiaceae; species_name=Asperula tinctoria; family=24966; reverse_match=CCATTGAGTCTCTGCACCTATC; taxid=29782; rank=species; forward_error=0; forward_tm=56.66; genus_name=Asperula; seq_length_ori=69916; forward_match=GGGCAATCCTGAGCCAA; reverse_tm=56.99; genus=25003; reverse_error=0; species=29782; strand=D; PHA000945 assembled
atcctattttccgaaaacaaaggtttagaaagtgaaaaaggg
>BGN-MCK_1_a family_name=Asphodelaceae; species_name=Asphodelus albus; family=51383; reverse_match=CCATTGAGTCTCTGCACCTATC; taxid=207931; rank=species; forward_error=0; forward_tm=56.66; genus_name=Asphodelus; seq_length_ori=155628; forward_match=GGGCAATCCTGAGCCAA; reverse_tm=56.99; genus=49697; reverse_error=0; species=207931; strand=D; PHA009932 assembled
atctttttttttttgaaaaactgattaatcgtacaagaataaaaaag
>RSZ-RSZAXPI000735-26 family_name=Asphodelaceae; species_name=Asphodelus albus; family=51383; reverse_match=CCATTGAGTCTCTGCACCTATC; taxid=207931; rank=species; forward_error=0; forward_tm=56.66; genus_name=Asphodelus; seq_length_ori=76677; forward_match=GGGCAATCCTGAGCCAA; reverse_tm=56.99; genus=49697; reverse_error=0; species=207931; strand=D; PHA009932 assembled
atctttttttttttgaaaaactgattaatcgtacaagaataaaaaag
>BGN-AL_56_a family_name=Aspleniaceae; species_name=Asplenium adiantum-nigrum; family=41972; reverse_match=CCGTCGAGTCTCTGTACCTATC; taxid=169373; rank=species; forward_error=1; forward_tm=50.77; genus_name=Asplenium; seq_length_ori=15496; forward_match=AGGCAATCCTGAGCCAA; reverse_tm=37.7; genus=32071; reverse_error=3; species=169373; strand=D; PHA000954 assembled
atccagtattactttttaaatttaaatgagtttaaggcgatgaaacgg
>BGN-KBD_23_a family_name=Aspleniaceae; species_name=Asplenium x adulterinum; family=41972; reverse_match=CCGTCGAGTCTCTGTACCTATC; taxid=468249; rank=species; forward_error=1; forward_tm=50.77; genus_name=Asplenium; seq_length_ori=48092; forward_match=AGGCAATCCTGAGCCAA; reverse_tm=37.7; genus=32071; reverse_error=3; species=468249; strand=D; PHA000955 assembled
atccagcattacttgaataaattacaatgagtttaaagcgatgagacgg
>BGN-AM_61_a family_name=Aspleniaceae; species_name=Asplenium billotii; family=41972; reverse_match=CCGTCGAGTCTCTGTACCTATC; taxid=1352537; rank=species; forward_error=1; forward_tm=50.77; genus_name=Asplenium; seq_length_ori=38697; forward_match=AGGCAATCCTGAGCCAA; reverse_tm=37.7; genus=32071; reverse_error=3; species=1352537; strand=D; PHA000957 assembled
atccagtattacttgaataaatttcaatgagtttaaagcggtgagacga
>BGN-ANB_12_a family_name=Aspleniaceae; species_name=Asplenium ceterach; family=41972; reverse_match=CCGTCGAGTCTCTGTACCTATC; taxid=147945; rank=species; forward_error=1; forward_tm=nan; genus_name=Asplenium; seq_length_ori=35963; forward_match=AGGCAATCCTGAGCCAA; reverse_tm=23.02; genus=32071; reverse_error=3; species=147945; strand=R; PHA000959 assembled
atccagcattacttgaataaatcccaatgagtttaaggcaatgagatga
>BGN-KBE_1_a family_name=Aspleniaceae; species_name=Asplenium cuneifolium; family=41972; reverse_match=CCGTCGAGTCTCTGTACCTATC; taxid=210153; rank=species; forward_error=1; forward_tm=nan; genus_name=Asplenium; seq_length_ori=149765; forward_match=AGGCAATCCTGAGCCAA; reverse_tm=23.02; genus=32071; reverse_error=3; species=210153; strand=R; PHA000961 assembled
atccagtattactttttttaaatttaaatgagtttaaggcaatgagacgg
>BGN-CVI_1_a family_name=Aspleniaceae; species_name=Asplenium fissum; family=41972; reverse_match=CCGTCGAGTCTCTGTACCTATC; taxid=243990; rank=species; forward_error=1; forward_tm=50.77; genus_name=Asplenium; seq_length_ori=158602; forward_match=AGGCAATCCTGAGCCAA; reverse_tm=37.7; genus=32071; reverse_error=3; species=243990; strand=D; PHA000962 assembled
atctagtattacttgaataaatttaaatgagtttaaggcgatgagacga
>BGN-AN_1_a family_name=Aspleniaceae; species_name=Asplenium fontanum; family=41972; reverse_match=CCGTCGAGTCTCTGTACCTATC; taxid=169376; rank=species; forward_error=1; forward_tm=nan; genus_name=Asplenium; seq_length_ori=149087; forward_match=AGGCAATCCTGAGCCAA; reverse_tm=23.02; genus=32071; reverse_error=3; species=169376; strand=R; PHA000964 assembled
atctagtattacttgaataaatttcaacgagtttaaagcgatgagacga
>BGN-CVK_3_a family_name=Aspleniaceae; species_name=Asplenium foresiense; family=41972; reverse_match=CCGTCGAGTCTCTGTACCTATC; taxid=449817; rank=species; forward_error=1; forward_tm=50.77; genus_name=Asplenium; seq_length_ori=34567; forward_match=AGGCAATCCTGAGCCAA; reverse_tm=37.7; genus=32071; reverse_error=3; species=449817; strand=D; PHA000965 assembled
atccagtattacttgaataaatttcaatgagtttaaagcggtgagacga
>BGN-GFK_28_a family_name=Aspleniaceae; species_name=Asplenium jahandiezii; family=41972; reverse_match=CCGTCGAGTCTCTGTACCTATC; taxid=169377; rank=species; forward_error=1; forward_tm=nan; genus_name=Asplenium; seq_length_ori=12294; forward_match=AGGCAATCCTGAGCCAA; reverse_tm=23.02; genus=32071; reverse_error=3; species=169377; strand=R; PHA000967 assembled
atccagtattacttgaataaaattaaatgattttaaagcgatgagacga
>BGN-CVM_1_a family_name=Aspleniaceae; species_name=Asplenium onopteris; family=41972; reverse_match=CCGTCGAGTCTCTGTACCTATC; taxid=244001; rank=species; forward_error=1; forward_tm=nan; genus_name=Asplenium; seq_length_ori=164110; forward_match=AGGCAATCCTGAGCCAA; reverse_tm=23.02; genus=32071; reverse_error=3; species=244001; strand=R; PHA000974 assembled
atccagtattactttttaaatttaaatgagtttaaggcgatgaaacgg
>BGN-BBS_53_a family_name=Aspleniaceae; species_name=Asplenium ruta-muraria; family=41972; reverse_match=CCGTCGAGTCTCTGTACCTATC; taxid=289864; rank=subspecies; forward_error=1; forward_tm=50.77; genus_name=Asplenium; seq_length_ori=20693; forward_match=AGGCAATCCTGAGCCAA; reverse_tm=37.7; genus=32071; reverse_error=3; species=169379; strand=D; PHA000977 assembled
atccagtattacttgaataaatttaaatgaatttaaggcaatgagacga
>BGN-CVN_8_a family_name=Aspleniaceae; species_name=Asplenium seelosii; family=41972; reverse_match=CCATCGAGTCTCTGTACCTATC; taxid=244006; rank=species; forward_error=1; forward_tm=50.77; genus_name=Asplenium; seq_length_ori=20913; forward_match=AGGCAATCCTGAGCCAA; reverse_tm=42.34; genus=32071; reverse_error=2; species=244006; strand=D; PHA000983 assembled
atccagtattacttgaataaatttcaatgagtttaaagcgatgagacga
>BGN-DGQ_1_a family_name=Aspleniaceae; species_name=Asplenium septentrionale; family=41972; reverse_match=CCATCGAGTCTCTGTACCTATC; taxid=169380; rank=species; forward_error=1; forward_tm=nan; genus_name=Asplenium; seq_length_ori=149483; forward_match=AGGCAATCCTGAGCCAA; reverse_tm=30.47; genus=32071; reverse_error=2; species=169380; strand=R; PHA000985 assembled
atccagtattatttgaataaatttaaatgagtttaaagcgatgagacga
>BGN-CLG_1_a family_name=Aspleniaceae; species_name=Asplenium trichomanes; family=41972; reverse_match=CCGTCGAGTCTCTGTACCTATC; taxid=482431; rank=subspecies; forward_error=1; forward_tm=50.77; genus_name=Asplenium; seq_length_ori=148750; forward_match=AGGCAATCCTGAGCCAA; reverse_tm=37.7; genus=32071; reverse_error=3; species=78464; strand=D; PHA000988 assembled
atccagtattacttgaagaaaattcaatgaatttcaatcgatgagacga
>BGN-DVD_40_a family_name=Aspleniaceae; species_name=Asplenium trichomanes; family=41972; reverse_match=CCGTCGAGTCTCTGTACCTATC; taxid=169386; rank=subspecies; forward_error=1; forward_tm=50.77; genus_name=Asplenium; seq_length_ori=32814; forward_match=AGGCAATCCTGAGCCAA; reverse_tm=37.7; genus=32071; reverse_error=3; species=78464; strand=D; PHA000989 assembled
atccagtattacttgaagaaaattcaatgaatttcaatcgatgagacga
>BGN-BBT_35_a family_name=Aspleniaceae; species_name=Asplenium trichomanes; family=41972; reverse_match=CCGTCGAGTCTCTGTACCTATC; taxid=169387; rank=subspecies; forward_error=1; forward_tm=50.77; genus_name=Asplenium; seq_length_ori=32820; forward_match=AGGCAATCCTGAGCCAA; reverse_tm=37.7; genus=32071; reverse_error=3; species=78464; strand=D; PHA000990 assembled
atccagtattacttgaagaaaatccaatgaatttcaatcgatgagacga
>BGN-LGG_31_a family_name=Aspleniaceae; species_name=Asplenium viride; family=41972; reverse_match=CCGTCGAGTCTCTGTACCTATC; taxid=147940; rank=species; forward_error=1; forward_tm=nan; genus_name=Asplenium; seq_length_ori=22496; forward_match=AGGCAATCCTGAGCCAA; reverse_tm=23.02; genus=32071; reverse_error=3; species=147940; strand=R; PHA000993 assembled
atccagcattacttgaataaattacaatgagtttaaagcgatgagacgg
>RSZ-RSZAXPI000746-44 family_name=Aspleniaceae; species_name=Asplenium viride; family=41972; reverse_match=CCGTCGAGTCTCTGTACCTATC; taxid=147940; rank=species; forward_error=1; forward_tm=nan; genus_name=Asplenium; seq_length_ori=51554; forward_match=AGGCAATCCTGAGCCAA; reverse_tm=23.02; genus=32071; reverse_error=3; species=147940; strand=R; PHA000994 assembled
atccagcattacttgaataaattacaatgagtttaaagcgatgagacgg
>BGN-AP_1_a family_name=Asteraceae; species_name=Aster alpinus; family=4210; reverse_match=CCATCGAGTCTCTGCACCTATC; taxid=669631; rank=species; forward_error=0; forward_tm=56.66; genus_name=Aster; seq_length_ori=152377; forward_match=GGGCAATCCTGAGCCAA; reverse_tm=49.86; genus=41479; reverse_error=1; species=669631; strand=D; PHA000997 assembled
atcacgttttccgaaaacaagcaaaggttcagaaagcgaaaataaaaaag
>BGN-CVP_1_a family_name=Asteraceae; species_name=Aster amellus; family=4210; reverse_match=CCATCGAGTCTCTGCACCTATC; taxid=72897; rank=species; forward_error=0; forward_tm=56.66; genus_name=Aster; seq_length_ori=152958; forward_match=GGGCAATCCTGAGCCAA; reverse_tm=49.86; genus=41479; reverse_error=1; species=72897; strand=D; PHA001001 assembled
atcacgttttccgaaaacaagcaaaggttcagaaagcgaaaataaaaaag
>BGN-CLH_1_a family_name=Asteraceae; species_name=Aster bellidiastrum; family=4210; reverse_match=CCATCGAGTCTCTGCACCTATC; taxid=191233; rank=species; forward_error=1; forward_tm=48.78; genus_name=Aster; seq_length_ori=152660; forward_match=GGGTAATCCTGAGCCAA; reverse_tm=49.86; genus=41479; reverse_error=1; species=191233; strand=D; PHA001002 assembled
atcacgttttccgaaaacaagcaaaggttcagaaagcgaaaataaaaaag
>BGN-IKI_12_a family_name=Asteraceae; species_name=Symphyotrichum lanceolatum; family=4210; reverse_match=CCATCGAGTCTCTGCACCTATC; taxid=526931; rank=species; forward_error=0; forward_tm=56.66; genus_name=Symphyotrichum; seq_length_ori=11964; forward_match=GGGCAATCCTGAGCCAA; reverse_tm=49.86; genus=72977; reverse_error=1; species=526931; strand=D; PHA001005 assembled
atcacgttttccgaaaacaagcaaaggttcagaaagcgaaaatcaaaaag
>BGN-CVR_1_a family_name=Asteraceae; species_name=Symphyotrichum novae-angliae; family=4210; reverse_match=CCATCGAGTCTCTGCACCTATC; taxid=55612; rank=species; forward_error=0; forward_tm=56.66; genus_name=Symphyotrichum; seq_length_ori=153603; forward_match=GGGCAATCCTGAGCCAA; reverse_tm=49.86; genus=72977; reverse_error=1; species=55612; strand=D; PHA001009 assembled
atcacgttttccgaaaacaagcaaaggttcagaaagcgaaaatcaaaaag
>BGN-LHP_1_a family_name=Asteraceae; species_name=Symphyotrichum novi-belgii; family=4210; reverse_match=CCATCGAGTCTCTGCACCTATC; taxid=199233; rank=species; forward_error=0; forward_tm=56.66; genus_name=Symphyotrichum; seq_length_ori=153829; forward_match=GGGCAATCCTGAGCCAA; reverse_tm=49.86; genus=72977; reverse_error=1; species=199233; strand=D; PHA009934 assembled
atcacgttttccgaaaacaagcaaaggttcagaaagcgaaaatcaaaaag
>BGN-HM_19_a family_name=Primulaceae; species_name=Lysimachia linum-stellatum; family=4335; reverse_match=CCATTGAGTCTCTGCACCTATC; taxid=175031; rank=species; forward_error=0; forward_tm=nan; genus_name=Lysimachia; seq_length_ori=26195; forward_match=GGGCAATCCTGAGCCAA; reverse_tm=52.09; genus=59977; reverse_error=0; species=175031; strand=R; PHA001019 assembled
atccttttttttttgaaaacaaagagttaaaggaaaataaaaaagggg
>BGN-CCH_1_a family_name=Asteraceae; species_name=Aster sedifolius; family=4210; reverse_match=CCATCGAGTCTCTGCACCTATC; taxid=314325; rank=species; forward_error=0; forward_tm=56.66; genus_name=Aster; seq_length_ori=153584; forward_match=GGGCAATCCTGAGCCAA; reverse_tm=49.86; genus=41479; reverse_error=1; species=314325; strand=D; PHA001013 assembled
atcacgttttccgaaaacaagcaaaggttcagaaagcgaaaataaaaaag
>BGN-LIM_1_a family_name=Asteraceae; species_name=Symphyotrichum subulatum; family=4210; reverse_match=CCATCGAGTCTCTGCACCTATC; taxid=1053329; rank=varietas; forward_error=0; forward_tm=56.66; genus_name=Symphyotrichum; seq_length_ori=153129; forward_match=GGGCAATCCTGAGCCAA; reverse_tm=49.86; genus=72977; reverse_error=1; species=71035; strand=D; PHA001014 assembled
atcacgttttccgaaaacaagcaaaggttcagaaagcgaaaataaaaaag
>BGN-CVT_1_a family_name=Fabaceae; species_name=Astragalus alopecurus; family=3803; reverse_match=CCATTGAGTCTCTGCACCTATC; taxid=1219493; rank=species; forward_error=0; forward_tm=56.66; genus_name=Astragalus; seq_length_ori=121642; forward_match=GGGCAATCCTGAGCCAA; reverse_tm=56.99; genus=20400; reverse_error=0; species=1219493; strand=D; PHA001022 assembled
atcctgctttccgaaaacaaaagttcagaaagttaaaattaaacaaaaaag
>BGN-AQ_1_a family_name=Fabaceae; species_name=Astragalus alpinus; family=3803; reverse_match=CCATTGAGTCTCTGCACCTATC; taxid=20403; rank=species; forward_error=0; forward_tm=56.66; genus_name=Astragalus; seq_length_ori=122961; forward_match=GGGCAATCCTGAGCCAA; reverse_tm=56.99; genus=20400; reverse_error=0; species=20403; strand=D; PHA001026 assembled
atccttctttccgaaaacaaaaaaataaaagttcagaaagttaaaattaaaaaaaaaag
>BGN-DQT_1_a family_name=Fabaceae; species_name=Astragalus australis; family=3803; reverse_match=CCATTGAGTCTCTGCACCTATC; taxid=90161; rank=species; forward_error=0; forward_tm=56.66; genus_name=Astragalus; seq_length_ori=123174; forward_match=GGGCAATCCTGAGCCAA; reverse_tm=56.99; genus=20400; reverse_error=0; species=90161; strand=D; PHA001030 assembled
atcctgctttccgaaaacaaaaaaataaaagttcagaaagttaaaatgaaacaaaaaag
>BGN-CVV_1_a family_name=Fabaceae; species_name=Astragalus austriacus; family=3803; reverse_match=CCATTGAGTCTCTGCACCTATC; taxid=339474; rank=species; forward_error=0; forward_tm=56.66; genus_name=Astragalus; seq_length_ori=123398; forward_match=GGGCAATCCTGAGCCAA; reverse_tm=56.99; genus=20400; reverse_error=0; species=339474; strand=D; PHA001035 assembled
atcctgctttccgaaaacaaaaaagtaaaagttcagaaagttaaaattaaacaaaaaag
>BGN-IRM_5_a family_name=Fabaceae; species_name=Astragalus vesicarius; family=3803; reverse_match=CCATTGAGTCTCTGCACCTATC; taxid=713682; rank=subspecies; forward_error=0; forward_tm=56.66; genus_name=Astragalus; seq_length_ori=114576; forward_match=GGGCAATCCTGAGCCAA; reverse_tm=56.99; genus=20400; reverse_error=0; species=713681; strand=D; PHA001037 assembled
atcctgctttccgaaaacaaaaaaataaaagtaaaagttcagaaagttaaaattaaacaa
aaaag
>BGN-AGI_1_a family_name=Fabaceae; species_name=Astragalus cicer; family=3803; reverse_match=CCATTGAGTCTCTGCACCTATC; taxid=20410; rank=species; forward_error=0; forward_tm=56.66; genus_name=Astragalus; seq_length_ori=124275; forward_match=GGGCAATCCTGAGCCAA; reverse_tm=56.99; genus=20400; reverse_error=0; species=20410; strand=D; PHA001038 assembled
atcctgctttccgaaaacaaaaaaataaaagttcagaaagttaaaattaaacaaaaaag
>BGN-AGC_1_a family_name=Fabaceae; species_name=Astragalus danicus; family=3803; reverse_match=CCATTGAGTCTCTGCACCTATC; taxid=512688; rank=species; forward_error=0; forward_tm=56.66; genus_name=Astragalus; seq_length_ori=123274; forward_match=GGGCAATCCTGAGCCAA; reverse_tm=56.99; genus=20400; reverse_error=0; species=512688; strand=D; PHA001044 assembled
atcctgctttccgaaaacaaaaaaataaaagtaaaagttcagaaagttaaaattaaacaa
aaaag
>BGN-BBV_1_a family_name=Fabaceae; species_name=Astragalus depressus; family=3803; reverse_match=CCATTGAGTCTCTGCACCTATC; taxid=339484; rank=species; forward_error=0; forward_tm=56.66; genus_name=Astragalus; seq_length_ori=123189; forward_match=GGGCAATCCTGAGCCAA; reverse_tm=56.99; genus=20400; reverse_error=0; species=339484; strand=D; PHA001045 assembled
atcctgctttccgaaaacaaaaaaataaacgttcagaaagttcaaattaaacaaaaaag
>BGN-INI_1_a family_name=Fabaceae; species_name=Astragalus exscapus; family=3803; reverse_match=CCATTGAGTCTCTGCACCTATC; taxid=506027; rank=species; forward_error=0; forward_tm=56.66; genus_name=Astragalus; seq_length_ori=115721; forward_match=GGGCAATCCTGAGCCAA; reverse_tm=56.99; genus=20400; reverse_error=0; species=506027; strand=D; PHA001048 assembled
atcctgctttctgaaaacaaaaaaataaaagttcagaaagttaaaattaaacaaaaaag
>BGN-AR_1_a family_name=Fabaceae; species_name=Astragalus frigidus; family=3803; reverse_match=CCATTGAGTCTCTGCACCTATC; taxid=339488; rank=species; forward_error=0; forward_tm=56.66; genus_name=Astragalus; seq_length_ori=122117; forward_match=GGGCAATCCTGAGCCAA; reverse_tm=56.99; genus=20400; reverse_error=0; species=339488; strand=D; PHA001052 assembled
atcctgctttccgaaaacaaaaaaataaaagttcagaaagttaaaattaaacaaaaaag
>BGN-DAA_1_a family_name=Fabaceae; species_name=Astragalus glycyphyllos; family=3803; reverse_match=CCATTGAGTCTCTGCACCTATC; taxid=83862; rank=species; forward_error=0; forward_tm=56.66; genus_name=Astragalus; seq_length_ori=123988; forward_match=GGGCAATCCTGAGCCAA; reverse_tm=56.99; genus=20400; reverse_error=0; species=83862; strand=D; PHA001054 assembled
atcctgctttccgaaaacaaaaaaataaaagttcagaaagttaaaattaaacaaaaaag
>BGN-CCI_1_a family_name=Fabaceae; species_name=Astragalus hamosus; family=3803; reverse_match=CCATTGAGTCTCTGCACCTATC; taxid=20414; rank=species; forward_error=0; forward_tm=56.66; genus_name=Astragalus; seq_length_ori=122875; forward_match=GGGCAATCCTGAGCCAA; reverse_tm=56.99; genus=20400; reverse_error=0; species=20414; strand=D; PHA001056 assembled
atcctgctttccgaaaacaaaaaaataaaagttcagaaagttcaaattaaacaaaaaag
>BGN-DVE_1_a family_name=Fabaceae; species_name=Astragalus hypoglottis; family=3803; reverse_match=CCATTGAGTCTCTGCACCTATC; taxid=1532284; rank=species; forward_error=0; forward_tm=56.66; genus_name=Astragalus; seq_length_ori=122446; forward_match=GGGCAATCCTGAGCCAA; reverse_tm=56.99; genus=20400; reverse_error=0; species=1532284; strand=D; PHA001057 assembled
atcctgctttccgaaaacaaaaaag
>BGN-AMM_1_a family_name=Fabaceae; species_name=Astragalus incanus; family=3803; reverse_match=CCATTGAGTCTCTGCACCTATC; taxid=1532285; rank=species; forward_error=0; forward_tm=56.66; genus_name=Astragalus; seq_length_ori=122998; forward_match=GGGCAATCCTGAGCCAA; reverse_tm=56.99; genus=20400; reverse_error=0; species=1532285; strand=D; PHA001059 assembled
atcctgctttcaaaaataaaagttcagaaagttaaaattaaacaaataaag
>BGN-DAB_1_a family_name=Fabaceae; species_name=Astragalus leontinus; family=3803; reverse_match=CCATTGAGTCTCTGCACCTATC; taxid=1532286; rank=species; forward_error=0; forward_tm=56.66; genus_name=Astragalus; seq_length_ori=123402; forward_match=GGGCAATCCTGAGCCAA; reverse_tm=56.99; genus=20400; reverse_error=0; species=1532286; strand=D; PHA001062 assembled
atcctgctttccgaaaacaaaaaaataaaagtaaaagttcagaaagttaaaattaaacaa
aaaag
>BGN-BVL_1_a family_name=Fabaceae; species_name=Astragalus monspessulanus; family=3803; reverse_match=CCATTGAGTCTCTGCACCTATC; taxid=287756; rank=species; forward_error=0; forward_tm=56.66; genus_name=Astragalus; seq_length_ori=123204; forward_match=GGGCAATCCTGAGCCAA; reverse_tm=56.99; genus=20400; reverse_error=0; species=287756; strand=D; PHA001063 assembled
atcctgctttcaaaaataaaagttcagaaagttcaaattaaaaaaattaaag
>BGN-DGR_19_a family_name=Fabaceae; species_name=Astragalus onobrychis; family=3803; reverse_match=CCATTGAGTCTCTGCACCTATC; taxid=1091133; rank=species; forward_error=0; forward_tm=56.66; genus_name=Astragalus; seq_length_ori=6850; forward_match=GGGCAATCCTGAGCCAA; reverse_tm=56.99; genus=20400; reverse_error=0; species=1091133; strand=D; PHA001066 assembled
atcctgctttccgaaaacaaaaaaataaaagttcagaaagttaaatttaaacaaaaaag
>BGN-AGS_1_a family_name=Fabaceae; species_name=Astragalus penduliflorus; family=3803; reverse_match=CCATTGAGTCTCTGCACCTATC; taxid=158323; rank=species; forward_error=0; forward_tm=56.66; genus_name=Astragalus; seq_length_ori=123441; forward_match=GGGCAATCCTGAGCCAA; reverse_tm=56.99; genus=20400; reverse_error=0; species=158323; strand=D; PHA001071 assembled
atcctgctttccgaaaacaaaaaaataaaagttcataaagttaaaattaaacaaaaaag
>BGN-BVM_1_a family_name=Fabaceae; species_name=Astragalus stella; family=3803; reverse_match=CCATTGAGTCTCTGCACCTATC; taxid=1532288; rank=species; forward_error=0; forward_tm=56.66; genus_name=Astragalus; seq_length_ori=122456; forward_match=GGGCAATCCTGAGCCAA; reverse_tm=56.99; genus=20400; reverse_error=0; species=1532288; strand=D; PHA001086 assembled
atcctgctttccgaaaacaaaaaaataaaagttcagaaagttaaaattaaacaaaaaag
>BGN-HVH_8_a family_name=Fabaceae; species_name=Astragalus vesicarius; family=3803; reverse_match=CCATTGAGTCTCTGCACCTATC; taxid=713683; rank=subspecies; forward_error=0; forward_tm=56.66; genus_name=Astragalus; seq_length_ori=36055; forward_match=GGGCAATCCTGAGCCAA; reverse_tm=56.99; genus=20400; reverse_error=0; species=713681; strand=D; PHA001093 assembled
atcctgctttccgaaaacaaaaaaataaaagtaaaagttcagaaagttaaaattaaacaa
aaaag
>BGN-CFK_1_a family_name=Fabaceae; species_name=Astragalus vesicarius; family=3803; reverse_match=CCATTGAGTCTCTGCACCTATC; taxid=713684; rank=subspecies; forward_error=0; forward_tm=56.66; genus_name=Astragalus; seq_length_ori=123391; forward_match=GGGCAATCCTGAGCCAA; reverse_tm=56.99; genus=20400; reverse_error=0; species=713681; strand=D; PHA001094 assembled
atcctgctttccgaaaacaaaaaaataaaagtaaaagttcagaaagttaaaattaaacaa
aaaag
>BGN-BTC_1_a family_name=Apiaceae; species_name=Astrantia bavarica; family=4037; reverse_match=CCGTTGAGTCTCTGCACCTATC; taxid=393503; rank=species; forward_error=0; forward_tm=56.66; genus_name=Astrantia; seq_length_ori=156246; forward_match=GGGCAATCCTGAGCCAA; reverse_tm=53.99; genus=46373; reverse_error=1; species=393503; strand=D; PHA001096 assembled
atcctgttttccaaaaacaaacaaaggttcagaaggtgaaaaaag
>BGN-DAC_1_a family_name=Apiaceae; species_name=Astrantia major; family=4037; reverse_match=CCGTTGAGTCTCTGCACCTATC; taxid=46426; rank=subspecies; forward_error=0; forward_tm=56.66; genus_name=Astrantia; seq_length_ori=155994; forward_match=GGGCAATCCTGAGCCAA; reverse_tm=53.99; genus=46373; reverse_error=1; species=52448; strand=D; PHA001099 assembled
atcctgttttccaaaaacaaacaaaggttcagaaggtgaaaaaag
>BGN-ABD_1_a family_name=Apiaceae; species_name=Astrantia major; family=4037; reverse_match=CCGTTGAGTCTCTGCACCTATC; taxid=52505; rank=subspecies; forward_error=0; forward_tm=56.66; genus_name=Astrantia; seq_length_ori=155971; forward_match=GGGCAATCCTGAGCCAA; reverse_tm=53.99; genus=46373; reverse_error=1; species=52448; strand=D; PHA001100 assembled
atcctgttttccaaaaacaaacaaaggttcagaaggtgaaaaaag
>BGN-DAD_1_a family_name=Apiaceae; species_name=Astrantia minor; family=4037; reverse_match=CCGTTGAGTCTCTGCACCTATC; taxid=155272; rank=species; forward_error=0; forward_tm=56.66; genus_name=Astrantia; seq_length_ori=156203; forward_match=GGGCAATCCTGAGCCAA; reverse_tm=53.99; genus=46373; reverse_error=1; species=155272; strand=D; PHA001104 assembled
atcctgttttccaaaaacaaacaaaggttcagaaggtgaaaaaag
>BGN-AS_1_a family_name=Apiaceae; species_name=Athamanta cretensis; family=4037; reverse_match=CCATTGAGTCTCTGCACCTATC; taxid=109084; rank=species; forward_error=0; forward_tm=56.66; genus_name=Athamanta; seq_length_ori=155432; forward_match=GGGCAATCCTGAGCCAA; reverse_tm=56.99; genus=109083; reverse_error=0; species=109084; strand=D; PHA009935 assembled
atcctatttttttttccaaaaacaaacaaaggcccagaaggtgaaaaaag
>BGN-DAF_1_a family_name=Apiaceae; species_name=Athamanta cretensis; family=4037; reverse_match=CCATTGAGTCTCTGCACCTATC; taxid=109084; rank=species; forward_error=0; forward_tm=56.66; genus_name=Athamanta; seq_length_ori=155364; forward_match=GGGCAATCCTGAGCCAA; reverse_tm=56.99; genus=109083; reverse_error=0; species=109084; strand=D; PHA001114 assembled
atcctattttttttccaaaaacaaacaaaggcccagaaggtgaaaaaag
>BGN-DIM_1_a family_name=Chenopodiaceae; species_name=Atriplex hortensis; family=1804623; reverse_match=CCTTTGAGTCTCTGCACCTATC; taxid=34272; rank=species; forward_error=0; forward_tm=56.66; genus_name=Atriplex; seq_length_ori=152125; forward_match=GGGCAATCCTGAGCCAA; reverse_tm=51.87; genus=3550; reverse_error=1; species=34272; strand=D; PHA001120 assembled
ctccttttgtcaaaagcaaaaaagaaagattcagaaagcaagaataaaaaaag
>BGN-DAG_1_a family_name=Chenopodiaceae; species_name=Atriplex oblongifolia; family=1804623; reverse_match=CCTTTGAGTCTCTGCACCTATC; taxid=880676; rank=species; forward_error=0; forward_tm=56.66; genus_name=Atriplex; seq_length_ori=152119; forward_match=GGGCAATCCTGAGCCAA; reverse_tm=51.87; genus=3550; reverse_error=1; species=880676; strand=D; PHA001121 assembled
ctccttttgtcaaaagcaaaaaagaaagattcagaaagcaagaataaaaaaag
>RSZ-RSZAXPI000717-13 family_name=Chenopodiaceae; species_name=Atriplex patula; family=1804623; reverse_match=CCTTTGAGTCTCTGCACCTATC; taxid=3551; rank=species; forward_error=0; forward_tm=56.66; genus_name=Atriplex; seq_length_ori=152172; forward_match=GGGCAATCCTGAGCCAA; reverse_tm=51.87; genus=3550; reverse_error=1; species=3551; strand=D; PHA001123 assembled
ctccttttgtcaaaagcaaaaaagaaagattcagaaagcaagaataaaaaaag
>BGN-FLR_1_a family_name=Chenopodiaceae; species_name=Atriplex sagittata; family=1804623; reverse_match=CCTTTGAGTCTCTGCACCTATC; taxid=880690; rank=species; forward_error=0; forward_tm=56.66; genus_name=Atriplex; seq_length_ori=152141; forward_match=GGGCAATCCTGAGCCAA; reverse_tm=51.87; genus=3550; reverse_error=1; species=880690; strand=D; PHA001126 assembled
ctccttttgtcaaaagcaaaaaagaaagattcagaaagcaagaataaaaaaag
>BGN-DAH_1_a family_name=Chenopodiaceae; species_name=Atriplex tatarica; family=1804623; reverse_match=CCTTTGAGTCTCTGCACCTATC; taxid=325520; rank=species; forward_error=0; forward_tm=56.66; genus_name=Atriplex; seq_length_ori=152040; forward_match=GGGCAATCCTGAGCCAA; reverse_tm=51.87; genus=3550; reverse_error=1; species=325520; strand=D; PHA001127 assembled
ctccttttgtcaaaagcaaaaaagaaagattcagaaagcaagaataaaaaaag
>BGN-ASB_1_a family_name=Solanaceae; species_name=Atropa belladonna; family=4070; reverse_match=CCATTGAGTCTCTGCACCTATC; taxid=33113; rank=species; forward_error=0; forward_tm=56.66; genus_name=Atropa; seq_length_ori=156660; forward_match=GGGCAATCCTGAGCCAA; reverse_tm=56.99; genus=24609; reverse_error=0; species=33113; strand=D; PHA001130 assembled
atcctgttttctgaaaacaaacaaaggttcagaaaaaaag
>BGN-DAI_1_a family_name=Brassicaceae; species_name=Aubrieta deltoidea; family=3700; reverse_match=CCATTGAGTCTCTGCACCTATC; taxid=81984; rank=species; forward_error=0; forward_tm=56.66; genus_name=Aubrieta; seq_length_ori=154167; forward_match=GGGCAATCCTGAGCCAA; reverse_tm=56.99; genus=81983; reverse_error=0; species=81984; strand=D; PHA001132 assembled
atcctggtttacgcgaacaaaccagagtttagaaagcgagaaaggagg
>BGN-DAK_1_a family_name=Brassicaceae; species_name=Aurinia petraea; family=3700; reverse_match=CCATTGAGTCTCTGCACCTATC; taxid=1366947; rank=species; forward_error=0; forward_tm=56.66; genus_name=Aurinia; seq_length_ori=154116; forward_match=GGGCAATCCTGAGCCAA; reverse_tm=56.99; genus=169390; reverse_error=0; species=1366947; strand=D; PHA001134 assembled
atcctgatttacgcgaacaaaccagagttttaaaggcgataaaaaggg
>BGN-EVH_1_a family_name=Poaceae; species_name=Avena fatua; family=4479; reverse_match=CCATTGAGTCTCTGCACCTATC; taxid=4499; rank=species; forward_error=0; forward_tm=56.66; genus_name=Avena; seq_length_ori=135898; forward_match=GGGCAATCCTGAGCCAA; reverse_tm=56.99; genus=4496; reverse_error=0; species=4499; strand=D; PHA001138 assembled
atccgtgttttgagaggggggttctcgaactagaatacaaaggaaaag
>BGN-GRD_1_a family_name=Poaceae; species_name=Avena sterilis; family=4479; reverse_match=CCATTGAGTCTCTGCACCTATC; taxid=83444; rank=species; forward_error=0; forward_tm=56.66; genus_name=Avena; seq_length_ori=135891; forward_match=GGGCAATCCTGAGCCAA; reverse_tm=56.99; genus=4496; reverse_error=0; species=83444; strand=D; PHA001139 assembled
atccgtgttttgagaggggggttctcgaactagaatacaaaggaaaag
>BGN-AHP_1_a family_name=Poaceae; species_name=Avenella flexuosa; family=4479; reverse_match=CCATTGAGTCTCTGCACCTATC; taxid=29672; rank=species; forward_error=0; forward_tm=56.66; genus_name=Avenella; seq_length_ori=135965; forward_match=GGGCAATCCTGAGCCAA; reverse_tm=56.99; genus=391960; reverse_error=0; species=29672; strand=D; PHA001140 assembled
atccatgttttgagaaaacaagggggttctcgaactagaatacaacggaaaag
>BGN-DLP_24_a family_name=Poaceae; species_name=Helictochloa versicolor; family=4479; reverse_match=CCATTGAGTCTCTGCACCTATC; taxid=87474; rank=species; forward_error=0; forward_tm=nan; genus_name=Helictochloa; seq_length_ori=11470; forward_match=GGGCAATCCTGAGCCAA; reverse_tm=52.09; genus=1155210; reverse_error=0; species=87474; strand=R; PHA001143 assembled
atccgtgttttgagaaaacaagaaggttctcgaactagaatacaaaggaaaag
>BGN-DGS_1_a family_name=Lamiaceae; species_name=Acanthoprasium frutescens; family=4136; reverse_match=CCATTGAGTCTCTGCACCTATC; taxid=1006600; rank=species; forward_error=2; forward_tm=38.98; genus_name=Acanthoprasium; seq_length_ori=152285; forward_match=GGGCGATCCTGATCCAA; reverse_tm=56.99; genus=1006599; reverse_error=0; species=1006600; strand=D; PHA001152 assembled
atcctgttttttcaaaacaaaggttcaaaaaacgaaataaag
>BGN-LHQ_1_a family_name=Lamiaceae; species_name=Ballota nigra; family=4136; reverse_match=CCATTGAGTCTCTGCACCTATC; taxid=1211435; rank=subspecies; forward_error=2; forward_tm=38.98; genus_name=Ballota; seq_length_ori=151926; forward_match=GGGCGATCCTGATCCAA; reverse_tm=56.99; genus=155228; reverse_error=0; species=194200; strand=D; PHA001154 assembled
atcctgttttttcaaagcaaaggttcaaaaaacgaaataaag
>BGN-DAP_1_a family_name=Brassicaceae; species_name=Barbarea intermedia; family=3700; reverse_match=CCATTGAGTCTCTGCACCTATC; taxid=264400; rank=species; forward_error=0; forward_tm=56.66; genus_name=Barbarea; seq_length_ori=155053; forward_match=GGGCAATCCTGAGCCAA; reverse_tm=56.99; genus=50457; reverse_error=0; species=264400; strand=D; PHA001161 assembled
atccttgtttactcgaataaacccgagtttagaaagcgagaaaaaagg
>BGN-DAQ_1_a family_name=Brassicaceae; species_name=Barbarea stricta; family=3700; reverse_match=CCATTGAGTCTCTGCACCTATC; taxid=264399; rank=species; forward_error=0; forward_tm=56.66; genus_name=Barbarea; seq_length_ori=154581; forward_match=GGGCAATCCTGAGCCAA; reverse_tm=56.99; genus=50457; reverse_error=0; species=264399; strand=D; PHA001163 assembled
atccttgtttactcgaataaacccgagtttagaaagcgagaaaaaagg
>BGN-GFL_1_a family_name=Brassicaceae; species_name=Barbarea verna; family=3700; reverse_match=CCATTGAGTCTCTGCACCTATC; taxid=50458; rank=species; forward_error=0; forward_tm=56.66; genus_name=Barbarea; seq_length_ori=154644; forward_match=GGGCAATCCTGAGCCAA; reverse_tm=56.99; genus=50457; reverse_error=0; species=50458; strand=D; PHA001165 assembled
atccttgtttactcgaataaacccgagtttagaaagcgagaaaaaagg
>BGN-BGQ_1_a family_name=Brassicaceae; species_name=Barbarea vulgaris; family=3700; reverse_match=CCATTGAGTCTCTGCACCTATC; taxid=50459; rank=species; forward_error=0; forward_tm=56.66; genus_name=Barbarea; seq_length_ori=154458; forward_match=GGGCAATCCTGAGCCAA; reverse_tm=56.99; genus=50457; reverse_error=0; species=50459; strand=D; PHA001167 assembled
atccttgtttactcgaataaacccgagtttagaaagcgagaaaaaagg
>RSZ-RSZAXPI000971-12 family_name=Orobanchaceae; species_name=Bartsia alpina; family=91896; reverse_match=CCATAGAGTCTCTGCACCTATC; taxid=46052; rank=species; forward_error=0; forward_tm=56.66; genus_name=Bartsia; seq_length_ori=153359; forward_match=GGGCAATCCTGAGCCAA; reverse_tm=51.57; genus=46051; reverse_error=1; species=46052; strand=D; PHA001171 assembled
atcctgttttcttaaaacaaagattcagaaaacgaaaaataaag
>RSZ-RSZAXPI001154-99 family_name=Chenopodiaceae; species_name=Bassia prostrata; family=1804623; reverse_match=CCTTTGAGTCTCTGCACCTATC; taxid=151232; rank=species; forward_error=1; forward_tm=48.78; genus_name=Bassia; seq_length_ori=149758; forward_match=GGGTAATCCTGAGCCAA; reverse_tm=51.87; genus=83153; reverse_error=1; species=151232; strand=D; PHA001174 assembled
ctcctttttcaaaagaaaaaaaagaaaaaag
>BGN-DAR_1_a family_name=Chenopodiaceae; species_name=Bassia scoparia; family=1804623; reverse_match=CCTTTGAGTCTCTGCACCTATC; taxid=83154; rank=species; forward_error=1; forward_tm=48.78; genus_name=Bassia; seq_length_ori=151293; forward_match=GGGTAATCCTGAGCCAA; reverse_tm=51.87; genus=83153; reverse_error=1; species=83154; strand=D; PHA001175 assembled
ctccttttgaaaaaggaaaaaaag
>RSZ-RSZAXPI000966-10 family_name=Orobanchaceae; species_name=Bellardia trixago; family=91896; reverse_match=CCATAGAGTCTCTGCACCTATC; taxid=315439; rank=species; forward_error=0; forward_tm=56.66; genus_name=Bellardia; seq_length_ori=152631; forward_match=GGGCAATCCTGAGCCAA; reverse_tm=51.57; genus=1005672; reverse_error=1; species=315439; strand=D; PHA001176 assembled
atcctgttttctcaaaacaacgattcagaaaacgaaaaaaag
>BGN-DAS_1_a family_name=Hyacinthaceae; species_name=Bellevalia romana; family=44985; reverse_match=CCATTGAGTCTCTGCACCTATC; taxid=352818; rank=species; forward_error=0; forward_tm=56.66; genus_name=Bellevalia; seq_length_ori=154425; forward_match=GGGCAATCCTGAGCCAA; reverse_tm=56.99; genus=81738; reverse_error=0; species=352818; strand=D; PHA001177 assembled
atcttttttttttttattattagaaaaacaagggttttaaaactagactagaataaaaag
g
>BGN-BCA_1_a family_name=Asteraceae; species_name=Bellis perennis; family=4210; reverse_match=CCATCGAGTCTCTGCACCTATC; taxid=41492; rank=species; forward_error=1; forward_tm=48.78; genus_name=Bellis; seq_length_ori=151866; forward_match=GGGTAATCCTGAGCCAA; reverse_tm=49.86; genus=41491; reverse_error=1; species=41492; strand=D; PHA001179 assembled
atcacgttttccgaaaacaagcaaaggttcagaaagcgaaaataaaaaag
>BGN-DAT_1_a family_name=Asteraceae; species_name=Bellis sylvestris; family=4210; reverse_match=CCATCGAGTCTCTGCACCTATC; taxid=191237; rank=species; forward_error=1; forward_tm=48.78; genus_name=Bellis; seq_length_ori=152254; forward_match=GGGTAATCCTGAGCCAA; reverse_tm=49.86; genus=41491; reverse_error=1; species=191237; strand=D; PHA001181 assembled
atcacgttttccgaaaacaagcaaaggttcagaaagcgaaaataaaaaag
>BGN-DPM_1_a family_name=Asteraceae; species_name=Berardia subacaulis; family=4210; reverse_match=CCATCGAGTCTCTGCACCTATC; taxid=143176; rank=species; forward_error=0; forward_tm=56.66; genus_name=Berardia; seq_length_ori=152638; forward_match=GGGCAATCCTGAGCCAA; reverse_tm=49.86; genus=143175; reverse_error=1; species=143176; strand=D; PHA001183 assembled
atcacgttttccgaaaacaaacaaaggttcagaaagcgaaaatcaaaaag
>BGN-KMR_6_a family_name=Berberidaceae; species_name=Berberis thunbergii; family=41773; reverse_match=CCATTGAGTCTCTGCACCTATC; taxid=121720; rank=species; forward_error=0; forward_tm=nan; genus_name=Berberis; seq_length_ori=12319; forward_match=GGGCAATCCTGAGCCAA; reverse_tm=52.09; genus=22774; reverse_error=0; species=121720; strand=R; PHA001185 assembled
atcctgttttcataaaaaggtgttcagaaagaaaaaaaaag
>RSZ-RSZAXPI000764-93 family_name=Berberidaceae; species_name=Berberis vulgaris; family=41773; reverse_match=CCATTGAGTCTCTGCACCTATC; taxid=258209; rank=species; forward_error=0; forward_tm=nan; genus_name=Berberis; seq_length_ori=49868; forward_match=GGGCAATCCTGAGCCAA; reverse_tm=52.09; genus=22774; reverse_error=0; species=258209; strand=R; PHA001187 assembled
atcctgttttcataaaaaggtggttcagaaagaaaaaaaaaag
>BGN-PE_1_a family_name=Saxifragaceae; species_name=Bergenia crassifolia; family=3792; reverse_match=CCGTTGAGTCTCTGCACCTATC; taxid=29762; rank=species; forward_error=0; forward_tm=56.66; genus_name=Bergenia; seq_length_ori=155989; forward_match=GGGCAATCCTGAGCCAA; reverse_tm=53.99; genus=23238; reverse_error=1; species=29762; strand=D; PHA001188 assembled
atcctgttttacgaaaacaaaacacaagggttcagaaagagagaataaaaaaaaaaaaag
>BGN-DPN_1_a family_name=Brassicaceae; species_name=Berteroa incana; family=3700; reverse_match=CCATTGAGTCTCTGCACCTATC; taxid=228874; rank=species; forward_error=0; forward_tm=56.66; genus_name=Berteroa; seq_length_ori=153801; forward_match=GGGCAATCCTGAGCCAA; reverse_tm=56.99; genus=228873; reverse_error=0; species=228874; strand=D; PHA001189 assembled
atcctgatttacgcgaacaaaccagagtttaaaaagcgataaaaaagg
>BGN-LIN_1_a family_name=Betulaceae; species_name=Betula humilis; family=3514; reverse_match=CCATTGAGTCTCTGCACCTATC; taxid=216991; rank=species; forward_error=0; forward_tm=56.66; genus_name=Betula; seq_length_ori=160644; forward_match=GGGCAATCCTGAGCCAA; reverse_tm=56.99; genus=3504; reverse_error=0; species=216991; strand=D; PHA001196 assembled
atcctgttttccgaaaacaaataaaacaaatttaagggttcataaagtgagaataaaaaa
g
>BGN-DAV_1_a family_name=Betulaceae; species_name=Betula nana; family=3514; reverse_match=CCATTGAGTCTCTGCACCTATC; taxid=216990; rank=species; forward_error=0; forward_tm=56.66; genus_name=Betula; seq_length_ori=160427; forward_match=GGGCAATCCTGAGCCAA; reverse_tm=56.99; genus=3504; reverse_error=0; species=216990; strand=D; PHA001198 assembled
atcctgttttccgaaaacaaataaaacaaatttaagggttcataaagtgagaataaaaaa
g
>BGN-FKQ_1_a family_name=Betulaceae; species_name=Betula pendula; family=3514; reverse_match=CCATTGAGTCTCTGCACCTATC; taxid=3505; rank=species; forward_error=0; forward_tm=56.66; genus_name=Betula; seq_length_ori=160472; forward_match=GGGCAATCCTGAGCCAA; reverse_tm=56.99; genus=3504; reverse_error=0; species=3505; strand=D; PHA001200 assembled
atcctgttttccgaaaacaaataaaacaaatttaagggttcataaagtgagaataaaaaa
g
>RSZ-RSZAXPI000765-94 family_name=Betulaceae; species_name=Betula pubescens; family=3514; reverse_match=CCATTGAGTCTCTGCACCTATC; taxid=38787; rank=species; forward_error=0; forward_tm=56.66; genus_name=Betula; seq_length_ori=160432; forward_match=GGGCAATCCTGAGCCAA; reverse_tm=56.99; genus=3504; reverse_error=0; species=38787; strand=D; PHA001203 assembled
atcctgttttccgaaaacaaataaaacaaatttaagggttcataaagtgagaataaaaaa
g
>BGN-DBA_1_a family_name=Asteraceae; species_name=Bidens bipinnata; family=4210; reverse_match=CCATCGAGTCTCTGCACCTATC; taxid=1527831; rank=species; forward_error=0; forward_tm=56.66; genus_name=Bidens; seq_length_ori=151473; forward_match=GGGCAATCCTGAGCCAA; reverse_tm=49.86; genus=42336; reverse_error=1; species=1527831; strand=D; PHA001205 assembled
atcacgttttccgaaaacaaacaaaggttcagaaagcgaaaataaaaaaag
>BGN-AT_2_a family_name=Asteraceae; species_name=Bidens cernua; family=4210; reverse_match=CCATCGAGTCTCTGCACCTATC; taxid=51265; rank=species; forward_error=0; forward_tm=nan; genus_name=Bidens; seq_length_ori=22694; forward_match=GGGCAATCCTGAGCCAA; reverse_tm=41.63; genus=42336; reverse_error=1; species=51265; strand=R; PHA001207 assembled
atcacgttttccgaaaacaaacaaaggttcagaaagcgaaaaaaaaaag
>BGN-HSK_1_a family_name=Asteraceae; species_name=Bidens connata; family=4210; reverse_match=CCATCGAGTCTCTGCACCTATC; taxid=1532292; rank=species; forward_error=0; forward_tm=56.66; genus_name=Bidens; seq_length_ori=150779; forward_match=GGGCAATCCTGAGCCAA; reverse_tm=49.86; genus=42336; reverse_error=1; species=1532292; strand=D; PHA001208 assembled
atcacgttttccgaaaacaaacaaaggttcagaaagcgaaaaaaaaaag
>BGN-DBB_1_a family_name=Asteraceae; species_name=Bidens frondosa; family=4210; reverse_match=CCATCGAGTCTCTGCACCTATC; taxid=51269; rank=species; forward_error=0; forward_tm=56.66; genus_name=Bidens; seq_length_ori=150643; forward_match=GGGCAATCCTGAGCCAA; reverse_tm=49.86; genus=42336; reverse_error=1; species=51269; strand=D; PHA001210 assembled
atcacgttttccgaaaacaaacaaaggttcagaaagcgaaaataaaaaaag
>BGN-DBC_1_a family_name=Asteraceae; species_name=Bidens radiata; family=4210; reverse_match=CCATCGAGTCTCTGCACCTATC; taxid=1233954; rank=species; forward_error=0; forward_tm=56.66; genus_name=Bidens; seq_length_ori=150184; forward_match=GGGCAATCCTGAGCCAA; reverse_tm=49.86; genus=42336; reverse_error=1; species=1233954; strand=D; PHA001213 assembled
atcacgttttccgaaaacaaacaaaggttcagaaagcgaaaaaaaaaaaag
>BGN-ASD_1_a family_name=Asteraceae; species_name=Bidens tripartita; family=4210; reverse_match=CCATCGAGTCTCTGCACCTATC; taxid=51276; rank=species; forward_error=0; forward_tm=56.66; genus_name=Bidens; seq_length_ori=150321; forward_match=GGGCAATCCTGAGCCAA; reverse_tm=49.86; genus=42336; reverse_error=1; species=51276; strand=D; PHA001216 assembled
atcacgttttccgaaaacaaacaaaggttcagaaagcgaaaaaaaaaag
>BGN-CHN_1_a family_name=Apiaceae; species_name=Bifora radians; family=4037; reverse_match=CCATTGAGTCTCTGCACCTATC; taxid=54706; rank=species; forward_error=0; forward_tm=56.66; genus_name=Bifora; seq_length_ori=139816; forward_match=GGGCAATCCTGAGCCAA; reverse_tm=56.99; genus=48029; reverse_error=0; species=54706; strand=D; PHA001217 assembled
atcctattttccaaaaacaaacaaaggcccagaaggtgaaaaaag
>BGN-IDM_1_a family_name=Apiaceae; species_name=Bifora testiculata; family=4037; reverse_match=CCGTTGAGTCTCTGCACCTATC; taxid=99498; rank=species; forward_error=0; forward_tm=56.66; genus_name=Bifora; seq_length_ori=153249; forward_match=GGGCAATCCTGAGCCAA; reverse_tm=53.99; genus=48029; reverse_error=1; species=99498; strand=D; PHA001218 assembled
atcctattttccaaaaacaaacaaaggcccagaaggtgaaaaaag
>BGN-CHP_1_a family_name=Brassicaceae; species_name=Biscutella brevicaulis; family=3700; reverse_match=CCATTGAGTCTCTGCACCTATC; taxid=1532293; rank=species; forward_error=0; forward_tm=56.66; genus_name=Biscutella; seq_length_ori=154238; forward_match=GGGCAATCCTGAGCCAA; reverse_tm=56.99; genus=264426; reverse_error=0; species=1532293; strand=D; PHA001220 assembled
atcctgggttacgcgaacaaaccggagtttagaaagcgagaaaaaagg
>BGN-GID_1_a family_name=Brassicaceae; species_name=Biscutella cichoriifolia; family=3700; reverse_match=CCATTGAGTCTCTGCACCTATC; taxid=1366951; rank=species; forward_error=0; forward_tm=56.66; genus_name=Biscutella; seq_length_ori=154119; forward_match=GGGCAATCCTGAGCCAA; reverse_tm=56.99; genus=264426; reverse_error=0; species=1366951; strand=D; PHA001223 assembled
atcctgggttacgcgaacaaaccggagtttagaaagcgagaaaaaagg
>BGN-BTD_1_a family_name=Brassicaceae; species_name=Biscutella laevigata; family=3700; reverse_match=CCATTGAGTCTCTGCACCTATC; taxid=1532295; rank=subspecies; forward_error=0; forward_tm=56.66; genus_name=Biscutella; seq_length_ori=154174; forward_match=GGGCAATCCTGAGCCAA; reverse_tm=56.99; genus=264426; reverse_error=0; species=264427; strand=D; PHA001226 assembled
atcctgggttacgcgaacaaaccggagtttagaaagcgagaaaaaagg
>BGN-ABE_1_a family_name=Brassicaceae; species_name=Biscutella laevigata; family=3700; reverse_match=CCATTGAGTCTCTGCACCTATC; taxid=264427; rank=species; forward_error=0; forward_tm=56.66; genus_name=Biscutella; seq_length_ori=154239; forward_match=GGGCAATCCTGAGCCAA; reverse_tm=56.99; genus=264426; reverse_error=0; species=264427; strand=D; PHA001230 assembled
atcctgggttacgcgaacaaaccggagtttagaaagcgagaaaaaagg
>BGN-DBD_1_a family_name=Brassicaceae; species_name=Biscutella laevigata; family=3700; reverse_match=CCATTGAGTCTCTGCACCTATC; taxid=380182; rank=subspecies; forward_error=0; forward_tm=56.66; genus_name=Biscutella; seq_length_ori=154329; forward_match=GGGCAATCCTGAGCCAA; reverse_tm=56.99; genus=264426; reverse_error=0; species=264427; strand=D; PHA001232 assembled
atcctgggttacgcgaacaaaccggagtttagaaagcgagaaaaaagg
>BGN-BVP_1_a family_name=Brassicaceae; species_name=Biscutella valentina; family=3700; reverse_match=CCATTGAGTCTCTGCACCTATC; taxid=2010372; rank=species; forward_error=0; forward_tm=56.66; genus_name=Biscutella; seq_length_ori=154120; forward_match=GGGCAATCCTGAGCCAA; reverse_tm=56.99; genus=264426; reverse_error=0; species=2010372; strand=D; PHA001234 old_id 1532296 used_id Biscutella valentina a…
atcctgggttacgcgaacaaaccggagtttagaaagcgagaaaaaagg
>BGN-TB_1_a family_name=Fabaceae; species_name=Bituminaria bituminosa; family=3803; reverse_match=CCATTGAGTCTCTGCACCTATC; taxid=53836; rank=species; forward_error=0; forward_tm=56.66; genus_name=Bituminaria; seq_length_ori=153155; forward_match=GGGCAATCCTGAGCCAA; reverse_tm=56.99; genus=53835; reverse_error=0; species=53836; strand=D; PHA001237 assembled
atcctgttttccgaaaacaaagaaaggttcagaaagtgataataaaaaagg
>BGN-HS_1_a family_name=Gentianaceae; species_name=Blackstonia acuminata; family=21472; reverse_match=CCGTTGAGTCTCTGCACCTATC; taxid=82735; rank=species; forward_error=0; forward_tm=56.66; genus_name=Blackstonia; seq_length_ori=153778; forward_match=GGGCAATCCTGAGCCAA; reverse_tm=53.99; genus=82700; reverse_error=1; species=82735; strand=D; PHA001240 assembled
atcctatttttccaaaaagaaaagagaggttcagaaagcaaaaaaaag
>BGN-GV_5_a family_name=Gentianaceae; species_name=Blackstonia perfoliata; family=21472; reverse_match=CCGTTGAGTCTCTGCACCTATC; taxid=82736; rank=species; forward_error=0; forward_tm=56.66; genus_name=Blackstonia; seq_length_ori=84420; forward_match=GGGCAATCCTGAGCCAA; reverse_tm=53.99; genus=82700; reverse_error=1; species=82736; strand=D; PHA001243 assembled
atcctatttttccaaaaagaaaagagaggttcagaaagcaaaaaaaag
>BGN-LIB_1_a family_name=Blechnaceae; species_name=Struthiopteris spicant; family=29600; reverse_match=CCGTCGAGTCTCTGTACCTATC; taxid=114457; rank=species; forward_error=0; forward_tm=nan; genus_name=Struthiopteris; seq_length_ori=153024; forward_match=GGGCAATCCTGAGCCAA; reverse_tm=23.02; genus=1813958; reverse_error=3; species=114457; strand=R; PHA001246 assembled
atcttgtattattcaattgaatttcgggcgatgaggcga
>BGN-DBE_1_a family_name=Chenopodiaceae; species_name=Blitum capitatum; family=1804623; reverse_match=CCTTTGAGTCTCTGCACCTATC; taxid=669655; rank=species; forward_error=0; forward_tm=56.66; genus_name=Blitum; seq_length_ori=152524; forward_match=GGGCAATCCTGAGCCAA; reverse_tm=51.87; genus=1307778; reverse_error=1; species=669655; strand=D; PHA001247 assembled
ctccttttttcaaaagcaagaataaaaaaaaag
>BGN-DBF_1_a family_name=Chenopodiaceae; species_name=Blitum virgatum; family=1804623; reverse_match=CCTTTGAGTCTCTGCACCTATC; taxid=240048; rank=species; forward_error=0; forward_tm=56.66; genus_name=Blitum; seq_length_ori=152351; forward_match=GGGCAATCCTGAGCCAA; reverse_tm=51.87; genus=1307778; reverse_error=1; species=240048; strand=D; PHA001248 assembled
ctccttttttcaaaagcaagaataaaaaaaaag
>BGN-DBG_23_a family_name=Cyperaceae; species_name=Bolboschoenus maritimus; family=4609; reverse_match=CCATCGAGTCTCTGCACCTATC; taxid=76417; rank=species; forward_error=0; forward_tm=56.66; genus_name=Bolboschoenus; seq_length_ori=10285; forward_match=GGGCAATCCTGAGCCAA; reverse_tm=49.86; genus=76416; reverse_error=1; species=76417; strand=D; PHA001253 assembled
atcattattttgaaaaaataaaatatatttattattatttctataatatatatagaattt
tctatacaaaaaag
>BGN-DBH_1_a family_name=Poaceae; species_name=Bothriochloa ischaemum; family=4479; reverse_match=CCATTGAGTCTCTGCACCTATC; taxid=29660; rank=species; forward_error=0; forward_tm=56.66; genus_name=Bothriochloa; seq_length_ori=138317; forward_match=GGGCAATCCTGAGCCAA; reverse_tm=56.99; genus=79826; reverse_error=0; species=29660; strand=D; PHA001258 assembled
atcccttttttgaaaaaacaagcggttctcaaactagaacccaaaggaaaag
>BGN-LQM_5_a family_name=Ophioglossaceae; species_name=Botrychium lunaria; family=13828; reverse_match=CCATCGAGTCTCTGCACCTATC; taxid=37231; rank=species; forward_error=1; forward_tm=nan; genus_name=Botrychium; seq_length_ori=10602; forward_match=AGGCAATCCTGAGCCAA; reverse_tm=41.63; genus=13829; reverse_error=1; species=37231; strand=R; PHA001263 assembled
atcttgtttctacgacga
>BGN-LFL_11_a family_name=Ophioglossaceae; species_name=Sceptridium multifidum; family=13828; reverse_match=CCATCGAGTCTCTGCACCTATC; taxid=41914; rank=species; forward_error=1; forward_tm=50.77; genus_name=Sceptridium; seq_length_ori=18853; forward_match=AGGCAATCCTGAGCCAA; reverse_tm=49.86; genus=1725412; reverse_error=1; species=41914; strand=D; PHA001264 assembled
atcttgtttctaggacga
>BGN-IDN_1_a family_name=Ophioglossaceae; species_name=Botrychium simplex; family=13828; reverse_match=CCATCGAGTCTCTGCACCTATC; taxid=41931; rank=species; forward_error=1; forward_tm=50.77; genus_name=Botrychium; seq_length_ori=139054; forward_match=AGGCAATCCTGAGCCAA; reverse_tm=49.86; genus=13829; reverse_error=1; species=41931; strand=D; PHA001265 assembled
atcttgtttctacgacga
>BGN-DBI_93_a family_name=Ophioglossaceae; species_name=Botrypus virginianus; family=13828; reverse_match=CCATCGAGTCTCTGCACCTATC; taxid=167744; rank=species; forward_error=1; forward_tm=50.77; genus_name=Botrypus; seq_length_ori=16033; forward_match=AGGCAATCCTGAGCCAA; reverse_tm=49.86; genus=1725422; reverse_error=1; species=167744; strand=D; PHA001267 assembled
atcttgtttctaggacga
>BGN-BVQ_1_a family_name=Poaceae; species_name=Brachypodium distachyon; family=4479; reverse_match=CCATTGAGTCTCTGCACCTATC; taxid=15368; rank=species; forward_error=0; forward_tm=56.66; genus_name=Brachypodium; seq_length_ori=136329; forward_match=GGGCAATCCTGAGCCAA; reverse_tm=56.99; genus=15367; reverse_error=0; species=15368; strand=D; PHA001269 assembled
atccgtgttttgagaaaacaaggggttctcgaactagaatccaaaggaaaag
>BGN-BVR_4_a family_name=Poaceae; species_name=Brachypodium phoenicoides; family=4479; reverse_match=CCATTGAGTCTCTGCACCTATC; taxid=65973; rank=species; forward_error=0; forward_tm=nan; genus_name=Brachypodium; seq_length_ori=21871; forward_match=GGGCAATCCTGAGCCAA; reverse_tm=52.09; genus=15367; reverse_error=0; species=65973; strand=R; PHA001271 assembled
atccgtgttttgagaaaacaaggggttctcgaactagaatccaaaggaaaag
>BGN-BA_1_a family_name=Poaceae; species_name=Brachypodium pinnatum; family=4479; reverse_match=CCATTGAGTCTCTGCACCTATC; taxid=29663; rank=species; forward_error=0; forward_tm=56.66; genus_name=Brachypodium; seq_length_ori=136432; forward_match=GGGCAATCCTGAGCCAA; reverse_tm=56.99; genus=15367; reverse_error=0; species=29663; strand=D; PHA001272 assembled
atccgtgttttgagaaaacaaggggttctcgaactagaatccaaaggaaaag
>BGN-BB_1_a family_name=Poaceae; species_name=Brachypodium rupestre; family=4479; reverse_match=CCATTGAGTCTCTGCACCTATC; taxid=52143; rank=species; forward_error=0; forward_tm=56.66; genus_name=Brachypodium; seq_length_ori=136411; forward_match=GGGCAATCCTGAGCCAA; reverse_tm=56.99; genus=15367; reverse_error=0; species=52143; strand=D; PHA001276 assembled
atccgtgttttgagaaaacaaggggttctcgaactagaatccaaaggaaaag
>BGN-AKK_1_a family_name=Brassicaceae; species_name=Brassica repanda; family=3700; reverse_match=CCATTGAGTCTCTGCACCTATC; taxid=1035072; rank=subspecies; forward_error=0; forward_tm=56.66; genus_name=Brassica; seq_length_ori=153443; forward_match=GGGCAATCCTGAGCCAA; reverse_tm=56.99; genus=3705; reverse_error=0; species=308267; strand=D; PHA001280 assembled
atcctgggttacgcaaacaaaccagagtttagaaagcgg
>BGN-DBK_1_a family_name=Brassicaceae; species_name=Brassica juncea; family=3700; reverse_match=CCATTGAGTCTCTGCACCTATC; taxid=3707; rank=species; forward_error=0; forward_tm=56.66; genus_name=Brassica; seq_length_ori=153572; forward_match=GGGCAATCCTGAGCCAA; reverse_tm=56.99; genus=3705; reverse_error=0; species=3707; strand=D; PHA001282 assembled
atcctgggttacgcgaacaaaccagagtttagaaagcgg
>BGN-KMV_1_a family_name=Brassicaceae; species_name=Brassica nigra; family=3700; reverse_match=CCATTGAGTCTCTGCACCTATC; taxid=3710; rank=species; forward_error=0; forward_tm=56.66; genus_name=Brassica; seq_length_ori=153629; forward_match=GGGCAATCCTGAGCCAA; reverse_tm=56.99; genus=3705; reverse_error=0; species=3710; strand=D; PHA001283 assembled
atcctgggttacgcgaacaaaccagagtttagaaagcgg
>BGN-DFE_1_a family_name=Brassicaceae; species_name=Brassica repanda; family=3700; reverse_match=CCATTGAGTCTCTGCACCTATC; taxid=1227731; rank=subspecies; forward_error=0; forward_tm=56.66; genus_name=Brassica; seq_length_ori=153080; forward_match=GGGCAATCCTGAGCCAA; reverse_tm=56.99; genus=3705; reverse_error=0; species=308267; strand=D; PHA001284 assembled
atcctgggttacgcgaacaaaccagagtttagaaagcgg
>BGN-DLR_1_a family_name=Brassicaceae; species_name=Brassica repanda; family=3700; reverse_match=CCATTGAGTCTCTGCACCTATC; taxid=1195046; rank=subspecies; forward_error=0; forward_tm=56.66; genus_name=Brassica; seq_length_ori=153137; forward_match=GGGCAATCCTGAGCCAA; reverse_tm=56.99; genus=3705; reverse_error=0; species=308267; strand=D; PHA001286 assembled
atcctgggttacgcgaacaaaccagagtttagaaagcgg
>BGN-KCF_1_a family_name=Brassicaceae; species_name=Coincya monensis; family=3700; reverse_match=CCATTGAGTCTCTGCACCTATC; taxid=55965; rank=species; forward_error=0; forward_tm=56.66; genus_name=Coincya; seq_length_ori=153146; forward_match=GGGCAATCCTGAGCCAA; reverse_tm=56.99; genus=55964; reverse_error=0; species=55965; strand=D; PHA001288 assembled
atcctgggttacgcgaacaaaccagagtttagaaagcgg
>BGN-LIP_1_a family_name=Brassicaceae; species_name=Braya alpina; family=3700; reverse_match=CCATTGAGTCTCTGCACCTATC; taxid=253198; rank=species; forward_error=0; forward_tm=56.66; genus_name=Braya; seq_length_ori=153658; forward_match=GGGCAATCCTGAGCCAA; reverse_tm=56.99; genus=97987; reverse_error=0; species=253198; strand=D; PHA001291 assembled
atcctggtttacgcgaataaacctgagtttagaaagcgagaaaaagg
>BGN-GRE_1_a family_name=Poaceae; species_name=Briza maxima; family=4479; reverse_match=CCATTGAGTCTCTGCACCTATC; taxid=29665; rank=species; forward_error=0; forward_tm=56.66; genus_name=Briza; seq_length_ori=136447; forward_match=GGGCAATCCTGAGCCAA; reverse_tm=56.99; genus=15369; reverse_error=0; species=29665; strand=D; PHA001293 assembled
atccgtctttcttttgagaaaacaagggggttctcaaactagaatacaaaggaaaag
>BGN-BC_1_a family_name=Poaceae; species_name=Briza media; family=4479; reverse_match=CCATTGAGTCTCTGCACCTATC; taxid=281077; rank=species; forward_error=0; forward_tm=56.66; genus_name=Briza; seq_length_ori=135233; forward_match=GGGCAATCCTGAGCCAA; reverse_tm=56.99; genus=15369; reverse_error=0; species=281077; strand=D; PHA001296 assembled
atccgtgttttgagaaaacaagggggttctcgaactagaatacaaaggaaaag
>BGN-DLS_1_a family_name=Poaceae; species_name=Bromus arvensis; family=4479; reverse_match=CCATTGAGTCTCTGCACCTATC; taxid=55764; rank=species; forward_error=0; forward_tm=56.66; genus_name=Bromus; seq_length_ori=137175; forward_match=GGGCAATCCTGAGCCAA; reverse_tm=56.99; genus=4501; reverse_error=0; species=55764; strand=D; PHA001299 assembled
atccatgttttgagaaaaaaaaaaagggggggttctcgaactagaatacaaaggaaaag
>BGN-DBL_1_a family_name=Poaceae; species_name=Bromus benekenii; family=4479; reverse_match=CCATTGAGTCTCTGCACCTATC; taxid=1155254; rank=species; forward_error=0; forward_tm=56.66; genus_name=Bromus; seq_length_ori=137401; forward_match=GGGCAATCCTGAGCCAA; reverse_tm=56.99; genus=4501; reverse_error=0; species=1155254; strand=D; PHA001301 assembled
atccgtgttttgagaaaaaaaaagggggttctcgaactagaatacaaaggaaaag
>BGN-DBM_1_a family_name=Poaceae; species_name=Bromus catharticus; family=4479; reverse_match=CCATTGAGTCTCTGCACCTATC; taxid=52150; rank=species; forward_error=0; forward_tm=56.66; genus_name=Bromus; seq_length_ori=136935; forward_match=GGGCAATCCTGAGCCAA; reverse_tm=56.99; genus=4501; reverse_error=0; species=52150; strand=D; PHA001303 assembled
atccgtgttttgagaaaaaaaaagggggttctcgaactagaatacaaaggaaaag
>BGN-DBN_1_a family_name=Poaceae; species_name=Bromus commutatus; family=4479; reverse_match=CCATTGAGTCTCTGCACCTATC; taxid=55773; rank=species; forward_error=0; forward_tm=56.66; genus_name=Bromus; seq_length_ori=137071; forward_match=GGGCAATCCTGAGCCAA; reverse_tm=56.99; genus=4501; reverse_error=0; species=55773; strand=D; PHA001305 assembled
atccatgttttgagaaaaaaagggggggttctcgaactagaatacaaaggaaaag
>BGN-BVS_1_a family_name=Poaceae; species_name=Bromus diandrus; family=4479; reverse_match=CCATTGAGTCTCTGCACCTATC; taxid=37722; rank=species; forward_error=0; forward_tm=nan; genus_name=Bromus; seq_length_ori=137269; forward_match=GGGCAATCCTGAGCCAA; reverse_tm=52.09; genus=4501; reverse_error=0; species=37722; strand=R; PHA001306 assembled
atccatgttttgagaaaaaaaaaagggggggttctcgaactagaatacaaaggaaaag
>BGN-BD_1_a family_name=Poaceae; species_name=Bromus hordeaceus; family=4479; reverse_match=CCATTGAGTCTCTGCACCTATC; taxid=52147; rank=species; forward_error=0; forward_tm=56.66; genus_name=Bromus; seq_length_ori=137160; forward_match=GGGCAATCCTGAGCCAA; reverse_tm=56.99; genus=4501; reverse_error=0; species=52147; strand=D; PHA001313 assembled
atccatgttttgagaaaaaaaagggggggttctcgaactagaatacaaaggaaaag
>BGN-CCK_1_a family_name=Poaceae; species_name=Bromus hordeaceus; family=4479; reverse_match=CCATTGAGTCTCTGCACCTATC; taxid=52147; rank=species; forward_error=0; forward_tm=56.66; genus_name=Bromus; seq_length_ori=137076; forward_match=GGGCAATCCTGAGCCAA; reverse_tm=56.99; genus=4501; reverse_error=0; species=52147; strand=D; PHA001316 assembled
atccatgttttgagaaaaaaaaaggggggggttctcgaactagaatacaaaggaaaag
>BGN-MSA_1_a family_name=Poaceae; species_name=Bromus japonicus; family=4479; reverse_match=CCATTGAGTCTCTGCACCTATC; taxid=55771; rank=species; forward_error=0; forward_tm=56.66; genus_name=Bromus; seq_length_ori=137132; forward_match=GGGCAATCCTGAGCCAA; reverse_tm=56.99; genus=4501; reverse_error=0; species=55771; strand=D; PHA001319 assembled
atccatgttttgagaaaaaaaagggggggttctcgaactagaatacaaaggaaaag
>BGN-CCL_1_a family_name=Poaceae; species_name=Bromus madritensis; family=4479; reverse_match=CCATTGAGTCTCTGCACCTATC; taxid=468976; rank=species; forward_error=0; forward_tm=56.66; genus_name=Bromus; seq_length_ori=136338; forward_match=GGGCAATCCTGAGCCAA; reverse_tm=56.99; genus=4501; reverse_error=0; species=468976; strand=D; PHA001320 assembled
atccatgttttgagaaaaaaaaaagggggggttctcgaactagaatacaaaggaaaag
>BGN-HVK_1_a family_name=Poaceae; species_name=Bromus racemosus; family=4479; reverse_match=CCATTGAGTCTCTGCACCTATC; taxid=55767; rank=species; forward_error=0; forward_tm=56.66; genus_name=Bromus; seq_length_ori=137089; forward_match=GGGCAATCCTGAGCCAA; reverse_tm=56.99; genus=4501; reverse_error=0; species=55767; strand=D; PHA001322 assembled
atccatgttttgagaaaaaaaaaaggggggggttctcgaactagaatacaaaggaaaag
>BGN-DBS_10_a family_name=Poaceae; species_name=Bromus ramosus; family=4479; reverse_match=CCATTGAGTCTCTGCACCTATC; taxid=254149; rank=species; forward_error=1; forward_tm=nan; genus_name=Bromus; seq_length_ori=3950; forward_match=AGGCAATCCTGAGCCAA; reverse_tm=52.09; genus=4501; reverse_error=0; species=254149; strand=R; PHA001324 assembled
atccgtgttttgagaaaaaaaaaagggggttctcgaactagaatacaaaggaaaag
>BGN-AND_1_a family_name=Poaceae; species_name=Bromus diandrus; family=4479; reverse_match=CCATTGAGTCTCTGCACCTATC; taxid=468977; rank=varietas; forward_error=0; forward_tm=nan; genus_name=Bromus; seq_length_ori=137108; forward_match=GGGCAATCCTGAGCCAA; reverse_tm=52.09; genus=4501; reverse_error=0; species=37722; strand=R; PHA001326 assembled
atccatgttttgagaaaaaaaaaagggggggttctcgaactagaatacaaaggaaaag
>BGN-AVA_10_a family_name=Poaceae; species_name=Bromus rubens; family=4479; reverse_match=CCATTGAGTCTCTGCACCTATC; taxid=52137; rank=species; forward_error=0; forward_tm=nan; genus_name=Bromus; seq_length_ori=45771; forward_match=GGGCAATCCTGAGCCAA; reverse_tm=52.09; genus=4501; reverse_error=0; species=52137; strand=R; PHA001327 assembled
atccatgttttgagaaaaaaaaaaagggggggttctcgaactagaatacaaaggaaaag
>BGN-DBT_1_a family_name=Poaceae; species_name=Bromus secalinus; family=4479; reverse_match=CCATTGAGTCTCTGCACCTATC; taxid=4502; rank=species; forward_error=0; forward_tm=56.66; genus_name=Bromus; seq_length_ori=137100; forward_match=GGGCAATCCTGAGCCAA; reverse_tm=56.99; genus=4501; reverse_error=0; species=4502; strand=D; PHA001330 assembled
atccatgttttgagaaaaaaaggggggggttctcgaactagaatacaaaggaaaag
>BGN-CHQ_1_a family_name=Poaceae; species_name=Bromus squarrosus; family=4479; reverse_match=CCATTGAGTCTCTGCACCTATC; taxid=55762; rank=species; forward_error=0; forward_tm=56.66; genus_name=Bromus; seq_length_ori=137146; forward_match=GGGCAATCCTGAGCCAA; reverse_tm=56.99; genus=4501; reverse_error=0; species=55762; strand=D; PHA001331 assembled
atccatgttttgagaaaaaaaagggggggttctcgaactagaatacaaaggaaaag
>BGN-BE_1_a family_name=Poaceae; species_name=Bromus sterilis; family=4479; reverse_match=CCATTGAGTCTCTGCACCTATC; taxid=55777; rank=species; forward_error=0; forward_tm=56.66; genus_name=Bromus; seq_length_ori=137074; forward_match=GGGCAATCCTGAGCCAA; reverse_tm=56.99; genus=4501; reverse_error=0; species=55777; strand=D; PHA001335 assembled
atccatgttttgagaaaaaaaaaggggggttctcgaactagaatacaaaggaaaag
>BGN-CCM_1_a family_name=Poaceae; species_name=Bromus tectorum; family=4479; reverse_match=CCATTGAGTCTCTGCACCTATC; taxid=29667; rank=species; forward_error=0; forward_tm=56.66; genus_name=Bromus; seq_length_ori=136931; forward_match=GGGCAATCCTGAGCCAA; reverse_tm=56.99; genus=4501; reverse_error=0; species=29667; strand=D; PHA001336 assembled
atccatgttttgagaaaaaaaaagggggggttctcgaactagaatacaaaggaaaag
>BGN-CCN_1_a family_name=Moraceae; species_name=Broussonetia papyrifera; family=3487; reverse_match=CCATTGAGTCTCTGCACCTATC; taxid=172644; rank=species; forward_error=0; forward_tm=56.66; genus_name=Broussonetia; seq_length_ori=160143; forward_match=GGGCAATCCTGAGCCAA; reverse_tm=56.99; genus=66379; reverse_error=0; species=172644; strand=D; PHA001339 assembled
atccagttttctgaaaacaaacaagggttcagaaggcgataaaaaaaaaaag
>RSZ-RSZAXPI000694-88 family_name=Cucurbitaceae; species_name=Bryonia dioica; family=3650; reverse_match=CCATTGAGTCTCTGCACCTACC; taxid=3652; rank=species; forward_error=0; forward_tm=56.66; genus_name=Bryonia; seq_length_ori=156633; forward_match=GGGCAATCCTGAGCCAA; reverse_tm=51.74; genus=3651; reverse_error=1; species=3652; strand=D; PHA009938 assembled
atcctttttccgaaaaaaaaaaag
>RSZ-RSZAXPI000738-33 family_name=Cucurbitaceae; species_name=Bryonia dioica; family=3650; reverse_match=CCATTGAGTCTCTGCACCTACC; taxid=3652; rank=species; forward_error=0; forward_tm=56.66; genus_name=Bryonia; seq_length_ori=156631; forward_match=GGGCAATCCTGAGCCAA; reverse_tm=51.74; genus=3651; reverse_error=1; species=3652; strand=D; PHA009938 assembled
atcctttttccgaaaaaaaaaaag
>BGN-BF_1_a family_name=Scrophulariaceae; species_name=Buddleja davidii; family=4149; reverse_match=CCATTGAGTCTCTGCACCTATC; taxid=28540; rank=species; forward_error=0; forward_tm=56.66; genus_name=Buddleja; seq_length_ori=154112; forward_match=GGGCAATCCTGAGCCAA; reverse_tm=56.99; genus=26473; reverse_error=0; species=28540; strand=D; PHA001345 assembled
atcctgttgtctcaaaacaaaggttcagaaggcgaaaaaag
>BGN-DBV_1_a family_name=Caryophyllaceae; species_name=Bufonia paniculata; family=3568; reverse_match=CCTTTGAGTCTCTGCACCTATC; taxid=645195; rank=species; forward_error=0; forward_tm=56.66; genus_name=Bufonia; seq_length_ori=148868; forward_match=GGGCAATCCTGAGCCAA; reverse_tm=51.87; genus=325489; reverse_error=1; species=645195; strand=D; PHA001348 assembled
ctccttttgtttccctttatttataaaaataaataaaaagggattcacaaagcaagaata
aaaaag
>BGN-PPS_1_a family_name=Boraginaceae; species_name=Buglossoides incrassata; family=21571; reverse_match=CCATTGAGTCTCTGCACCTATC; taxid=1470857; rank=subspecies; forward_error=0; forward_tm=56.66; genus_name=Buglossoides; seq_length_ori=150638; forward_match=GGGCAATCCTGAGCCAA; reverse_tm=56.99; genus=181180; reverse_error=0; species=475886; strand=D; PHA001355 assembled
atccggttttccgaaaacaaacaaaagttgaaaaagaaaaaag
>BGN-BCB_1_a family_name=Colchicaceae; species_name=Colchicum bulbocodium; family=41218; reverse_match=CCATTGAGTCTCTGCACCTATC; taxid=225779; rank=species; forward_error=0; forward_tm=56.66; genus_name=Colchicum; seq_length_ori=156630; forward_match=GGGCAATCCTGAGCCAA; reverse_tm=56.99; genus=13444; reverse_error=0; species=225779; strand=D; PHA001358 assembled
atctttatgttaagaaaacaaag
>BGN-BVT_1_a family_name=Brassicaceae; species_name=Bunias erucago; family=3700; reverse_match=CCATTGAGTCTCTGCACCTATC; taxid=763953; rank=species; forward_error=0; forward_tm=56.66; genus_name=Bunias; seq_length_ori=153910; forward_match=GGGCAATCCTGAGCCAA; reverse_tm=56.99; genus=358660; reverse_error=0; species=763953; strand=D; PHA001360 assembled
atcctggtttacgcgaacaaacccgagtttagaaagcgataaaaaatg
>BGN-DIN_1_a family_name=Brassicaceae; species_name=Bunias orientalis; family=3700; reverse_match=CCATTGAGTCTCTGCACCTATC; taxid=358661; rank=species; forward_error=0; forward_tm=56.66; genus_name=Bunias; seq_length_ori=154015; forward_match=GGGCAATCCTGAGCCAA; reverse_tm=56.99; genus=358660; reverse_error=0; species=358661; strand=D; PHA001362 assembled
atcctggtttacgcgaacaaacctgagtttataaagcgagaaaaaaagg
>BGN-BCC_1_a family_name=Apiaceae; species_name=Bunium bulbocastanum; family=4037; reverse_match=CCATTGAGTCTCTGCACCTATC; taxid=377473; rank=species; forward_error=0; forward_tm=56.66; genus_name=Bunium; seq_length_ori=159890; forward_match=GGGCAATCCTGAGCCAA; reverse_tm=56.99; genus=109090; reverse_error=0; species=377473; strand=D; PHA001365 assembled
atcctattttccaaaaacaaacaaaggcccagaaggtgaaaaaag
>BGN-BG_1_a family_name=Asteraceae; species_name=Buphthalmum salicifolium; family=4210; reverse_match=CCATCGAGTCTCTGCACCTATC; taxid=56523; rank=species; forward_error=0; forward_tm=56.66; genus_name=Buphthalmum; seq_length_ori=151307; forward_match=GGGCAATCCTGAGCCAA; reverse_tm=49.86; genus=56522; reverse_error=1; species=56523; strand=D; PHA001368 assembled
atcacgttttccgaaaacaaacaaaggttcagaaagcgaaaataaaaaag
>BGN-ASE_1_a family_name=Apiaceae; species_name=Bupleurum falcatum; family=4037; reverse_match=CCATTGAGTCTCTGCACCTATC; taxid=46367; rank=species; forward_error=0; forward_tm=56.66; genus_name=Bupleurum; seq_length_ori=155787; forward_match=GGGCAATCCTGAGCCAA; reverse_tm=56.99; genus=46366; reverse_error=0; species=46367; strand=D; PHA001373 old_id 1532297 used_id Bupleurum falcatum assembled
atcctttatttaatttacaaaaacaaacaaaggcccagaaggtgaaaaag
>BGN-BCD_1_a family_name=Apiaceae; species_name=Bupleurum falcatum; family=4037; reverse_match=CCATTGAGTCTCTGCACCTATC; taxid=46367; rank=species; forward_error=0; forward_tm=56.66; genus_name=Bupleurum; seq_length_ori=154749; forward_match=GGGCAATCCTGAGCCAA; reverse_tm=56.99; genus=46366; reverse_error=0; species=46367; strand=D; PHA001375 assembled
atcctttatttacaaaaacaaacaaaggcccagaaggtgaaataaag
>BGN-BH_1_a family_name=Apiaceae; species_name=Bupleurum longifolium; family=4037; reverse_match=CCATTGAGTCTCTGCACCTATC; taxid=198846; rank=species; forward_error=0; forward_tm=56.66; genus_name=Bupleurum; seq_length_ori=155502; forward_match=GGGCAATCCTGAGCCAA; reverse_tm=56.99; genus=46366; reverse_error=0; species=198846; strand=D; PHA001380 assembled
atcctttatttaatttacaaaaacaaacaaaggcccagaaggtgaaaaag
>BGN-DVF_1_a family_name=Apiaceae; species_name=Bupleurum petraeum; family=4037; reverse_match=CCATTGAGTCTCTGCACCTATC; taxid=1384023; rank=species; forward_error=0; forward_tm=56.66; genus_name=Bupleurum; seq_length_ori=157141; forward_match=GGGCAATCCTGAGCCAA; reverse_tm=56.99; genus=46366; reverse_error=0; species=1384023; strand=D; PHA001382 assembled
atcctattttccaaaaacaaacaaaggcccagaaagtgaaaaaag
>BGN-DCA_1_a family_name=Apiaceae; species_name=Bupleurum praealtum; family=4037; reverse_match=CCATTGAGTCTCTGCACCTATC; taxid=199334; rank=species; forward_error=0; forward_tm=56.66; genus_name=Bupleurum; seq_length_ori=154056; forward_match=GGGCAATCCTGAGCCAA; reverse_tm=56.99; genus=46366; reverse_error=0; species=199334; strand=D; PHA001385 assembled
atccttttttacaaaaacaaacaaaggcccagagggtgaaaaaag
>BGN-GSP_1_a family_name=Apiaceae; species_name=Bupleurum ranunculoides; family=4037; reverse_match=CCATTGAGTCTCTGCACCTATC; taxid=52452; rank=species; forward_error=0; forward_tm=56.66; genus_name=Bupleurum; seq_length_ori=155856; forward_match=GGGCAATCCTGAGCCAA; reverse_tm=56.99; genus=46366; reverse_error=0; species=52452; strand=D; PHA001390 old_id 1532298 used_id Bupleurum ranunculoides assem…
atcctttatttaatttacaaaaacaaacaaaggcccagaaggtgaaaaag
>BGN-ASF_1_a family_name=Apiaceae; species_name=Bupleurum ranunculoides; family=4037; reverse_match=CCATTGAGTCTCTGCACCTATC; taxid=52452; rank=species; forward_error=0; forward_tm=56.66; genus_name=Bupleurum; seq_length_ori=155845; forward_match=GGGCAATCCTGAGCCAA; reverse_tm=56.99; genus=46366; reverse_error=0; species=52452; strand=D; PHA001393 assembled
atcctttatttaatttacaaaaacaaacaaaggcccagaaggtgaaaaag
>BGN-CFL_1_a family_name=Apiaceae; species_name=Bupleurum ranunculoides; family=4037; reverse_match=CCATTGAGTCTCTGCACCTATC; taxid=52452; rank=species; forward_error=0; forward_tm=56.66; genus_name=Bupleurum; seq_length_ori=155795; forward_match=GGGCAATCCTGAGCCAA; reverse_tm=56.99; genus=46366; reverse_error=0; species=52452; strand=D; PHA001395 assembled
atcctttatttaatttacaaaaacaaacaaaggcccagaaggtgaaaaag
>BGN-GFM_1_a family_name=Apiaceae; species_name=Bupleurum rigidum; family=4037; reverse_match=CCATTGAGTCTCTGCACCTATC; taxid=199748; rank=species; forward_error=0; forward_tm=56.66; genus_name=Bupleurum; seq_length_ori=156036; forward_match=GGGCAATCCTGAGCCAA; reverse_tm=56.99; genus=46366; reverse_error=0; species=199748; strand=D; PHA001397 assembled
atcctattttccaaaaacaaacaaaggcccagaaagtgaaaaaag
>BGN-DCB_8_a family_name=Apiaceae; species_name=Bupleurum stellatum; family=4037; reverse_match=CCATTGAGTCTCTGCACCTATC; taxid=199753; rank=species; forward_error=0; forward_tm=nan; genus_name=Bupleurum; seq_length_ori=55462; forward_match=GGGCAATCCTGAGCCAA; reverse_tm=52.09; genus=46366; reverse_error=0; species=199753; strand=R; PHA001401 assembled
atcctattttccaaaaacaaacaaaggcccagaaagtgaaaaaag
>BGN-GFN_1_a family_name=Apiaceae; species_name=Bupleurum tenuissimum; family=4037; reverse_match=CCATTGAGTCTCTGCACCTATC; taxid=199755; rank=species; forward_error=0; forward_tm=56.66; genus_name=Bupleurum; seq_length_ori=155342; forward_match=GGGCAATCCTGAGCCAA; reverse_tm=56.99; genus=46366; reverse_error=0; species=199755; strand=D; PHA001403 assembled
atccttttttacaaaaacaaacaaaggaccagaaggtgaaaaaag
>RSZ-RSZAXPI001064-18 family_name=Buxaceae; species_name=Buxus sempervirens; family=4000; reverse_match=CCATTGAGTCTCTGCACCTATC; taxid=4002; rank=species; forward_error=0; forward_tm=56.66; genus_name=Buxus; seq_length_ori=150915; forward_match=GGGCAATCCTGAGCCAA; reverse_tm=56.99; genus=4001; reverse_error=0; species=4002; strand=D; PHA001411 assembled
atcctgttttcagaaaacaaacaagggttcagcaagcgagaatcaaaaaag
>BGN-HDL_1_a family_name=Poaceae; species_name=Calamagrostis epigeios; family=4479; reverse_match=CCATTGAGTCTCTGCACCTATC; taxid=29668; rank=species; forward_error=0; forward_tm=56.66; genus_name=Calamagrostis; seq_length_ori=136733; forward_match=GGGCAATCCTGAGCCAA; reverse_tm=56.99; genus=15376; reverse_error=0; species=29668; strand=D; PHA001419 assembled
atccatgttttgagaaaacaaaggggttctcgaatcgaactagaatacaaaggaaaag
>BGN-GFP_1_a family_name=Poaceae; species_name=Calamagrostis pseudophragmites; family=4479; reverse_match=CCATTGAGTCTCTGCACCTATC; taxid=535810; rank=species; forward_error=0; forward_tm=56.66; genus_name=Calamagrostis; seq_length_ori=136806; forward_match=GGGCAATCCTGAGCCAA; reverse_tm=56.99; genus=15376; reverse_error=0; species=535810; strand=D; PHA001421 assembled
atccatgttttgagaaaacaaaggggttctcgaatcgaactagaatacaaaggaaaag
>BGN-BI_1_a family_name=Poaceae; species_name=Calamagrostis varia; family=4479; reverse_match=CCATTGAGTCTCTGCACCTATC; taxid=1000416; rank=species; forward_error=0; forward_tm=56.66; genus_name=Calamagrostis; seq_length_ori=136804; forward_match=GGGCAATCCTGAGCCAA; reverse_tm=56.99; genus=15376; reverse_error=0; species=1000416; strand=D; PHA001424 assembled
atccatgttttgagaaaacaaaggggttctcgaatcgaactagaatacaaaggaaaag
>BGN-BK_1_a family_name=Poaceae; species_name=Calamagrostis villosa; family=4479; reverse_match=CCATTGAGTCTCTGCACCTATC; taxid=258806; rank=species; forward_error=0; forward_tm=56.66; genus_name=Calamagrostis; seq_length_ori=136861; forward_match=GGGCAATCCTGAGCCAA; reverse_tm=56.99; genus=15376; reverse_error=0; species=258806; strand=D; PHA001427 assembled
atccgtgttttgagaaaacaaaggggttctcgaatcgaactagaatacaaaggaaaag
>BGN-KKA_1_a family_name=Lamiaceae; species_name=Clinopodium menthifolium; family=4136; reverse_match=CCATTGAGTCTCTGCACCTATC; taxid=306379; rank=subspecies; forward_error=0; forward_tm=56.66; genus_name=Clinopodium; seq_length_ori=67229; forward_match=GGGCAATCCTGAGCCAA; reverse_tm=56.99; genus=182371; reverse_error=0; species=260593; strand=D; PHA001428 assembled
atcctgttttctcaaaatcaaaacaaaagtttcaaaaaacgaaaaaag
>BGN-CCP_1_a family_name=Lamiaceae; species_name=Clinopodium grandiflorum; family=4136; reverse_match=CCATTGAGTCTCTGCACCTATC; taxid=887129; rank=species; forward_error=0; forward_tm=56.66; genus_name=Clinopodium; seq_length_ori=151999; forward_match=GGGCAATCCTGAGCCAA; reverse_tm=56.99; genus=182371; reverse_error=0; species=887129; strand=D; PHA001429 assembled
atcctgttttctcaaaatcaaaacaaaagtttcaaaaaacgaaaaaag
>BGN-AVB_1_a family_name=Lamiaceae; species_name=Clinopodium menthifolium; family=4136; reverse_match=CCATTGAGTCTCTGCACCTATC; taxid=260593; rank=species; forward_error=0; forward_tm=56.66; genus_name=Clinopodium; seq_length_ori=152002; forward_match=GGGCAATCCTGAGCCAA; reverse_tm=56.99; genus=182371; reverse_error=0; species=260593; strand=D; PHA001431 assembled
atcctgttttctcaaaatcaaaacaaaagtttcaaaaaacgaaaaaag
>BGN-LIQ_1_a family_name=Lamiaceae; species_name=Clinopodium nepeta; family=4136; reverse_match=CCATTGAGTCTCTGCACCTATC; taxid=306383; rank=species; forward_error=0; forward_tm=56.66; genus_name=Clinopodium; seq_length_ori=152018; forward_match=GGGCAATCCTGAGCCAA; reverse_tm=56.99; genus=182371; reverse_error=0; species=306383; strand=D; PHA001435 assembled
atcctgttttctcaaaatcaaaacaaaagtttcaaaaaacgaaaaaag
>BGN-ANE_1_a family_name=Asteraceae; species_name=Calendula arvensis; family=4210; reverse_match=CCATCGAGTCTCTGCACCTATC; taxid=99035; rank=species; forward_error=0; forward_tm=56.66; genus_name=Calendula; seq_length_ori=150599; forward_match=GGGCAATCCTGAGCCAA; reverse_tm=49.86; genus=41495; reverse_error=1; species=99035; strand=D; PHA001438 assembled
atcacgttttccgaaaataaagaaagcgaaaataaaaaag
>BGN-DCE_1_a family_name=Brassicaceae; species_name=Calepina irregularis; family=3700; reverse_match=CCATTGAGTCTCTGCACCTATC; taxid=71322; rank=species; forward_error=0; forward_tm=56.66; genus_name=Calepina; seq_length_ori=153478; forward_match=GGGCAATCCTGAGCCAA; reverse_tm=56.99; genus=71282; reverse_error=0; species=71322; strand=D; PHA001444 assembled
atcctggtttacgcgaacaaaccagagtttagaaagcgagaaaaagg
>BGN-GRF_1_a family_name=Fabaceae; species_name=Calicotome spinosa; family=3803; reverse_match=CCATTGAGTCTCTGCACCTATC; taxid=194235; rank=species; forward_error=0; forward_tm=nan; genus_name=Calicotome; seq_length_ori=150488; forward_match=GGGCAATCCTGAGCCAA; reverse_tm=52.09; genus=49798; reverse_error=0; species=194235; strand=R; PHA001445 assembled
atcccatttttcgcaaaaacaaagaaaagttcagaaagcgaaaataaaaag
>BGN-ILR_9_a family_name=Araceae; species_name=Calla palustris; family=4454; reverse_match=CCATTGAGTCTCTGCACCTATC; taxid=45007; rank=species; forward_error=0; forward_tm=56.66; genus_name=Calla; seq_length_ori=42095; forward_match=GGGCAATCCTGAGCCAA; reverse_tm=56.99; genus=45006; reverse_error=0; species=45007; strand=D; PHA001447 assembled
atccttgttttgagaaaaaag
>BGN-LGT_1_a family_name=Ranunculaceae; species_name=Callianthemum anemonoides; family=3440; reverse_match=CCGTTGAGTCTCTGCACCTATC; taxid=253599; rank=species; forward_error=0; forward_tm=56.66; genus_name=Callianthemum; seq_length_ori=156917; forward_match=GGGCAATCCTGAGCCAA; reverse_tm=53.99; genus=253598; reverse_error=1; species=253599; strand=D; PHA001449 assembled
atcctgttttcataaaaaaaaaaagggtttttttttcagaaagcaagaataaaaaag
>BGN-NFV_1_a family_name=Ranunculaceae; species_name=Callianthemum coriandrifolium; family=3440; reverse_match=CCGTTGAGTCTCTGCACCTATC; taxid=253619; rank=species; forward_error=0; forward_tm=56.66; genus_name=Callianthemum; seq_length_ori=156965; forward_match=GGGCAATCCTGAGCCAA; reverse_tm=53.99; genus=253598; reverse_error=1; species=253619; strand=D; PHA001450 assembled
atcctgttttcataaaaaaaaagggtttttttttcagaaagcaagaataaaaaag
>BGN-DCG_1_a family_name=Ranunculaceae; species_name=Callianthemum kernerianum; family=3440; reverse_match=CCGTTGAGTCTCTGCACCTATC; taxid=1532299; rank=species; forward_error=0; forward_tm=56.66; genus_name=Callianthemum; seq_length_ori=156894; forward_match=GGGCAATCCTGAGCCAA; reverse_tm=53.99; genus=253598; reverse_error=1; species=1532299; strand=D; PHA001453 assembled
atcctgttttcataaaaaaaaaagggtttttttttcagaaagcaagaataaaaaag
>BGN-BL_1_a family_name=Plantaginaceae; species_name=Callitriche cophocarpa; family=156152; reverse_match=CCATTGAGTCTCTGCACCTATC; taxid=119585; rank=species; forward_error=0; forward_tm=56.66; genus_name=Callitriche; seq_length_ori=150827; forward_match=GGGCAATCCTGAGCCAA; reverse_tm=56.99; genus=13380; reverse_error=0; species=119585; strand=D; PHA001455 assembled
atcctgtcttttcaaaacaaaggtttcaaaagcgaaatgaagg
>BGN-DCH_1_a family_name=Plantaginaceae; species_name=Callitriche hamulata; family=156152; reverse_match=CCATTGAGTCTCTGCACCTATC; taxid=119588; rank=species; forward_error=0; forward_tm=56.66; genus_name=Callitriche; seq_length_ori=150879; forward_match=GGGCAATCCTGAGCCAA; reverse_tm=56.99; genus=13380; reverse_error=0; species=119588; strand=D; PHA001456 assembled
atcctgtcttttcaaaacaaaggtttcaaaagcgaaatgaagg
>BGN-BM_1_a family_name=Plantaginaceae; species_name=Callitriche palustris; family=156152; reverse_match=CCATTGAGTCTCTGCACCTATC; taxid=50469; rank=species; forward_error=0; forward_tm=56.66; genus_name=Callitriche; seq_length_ori=150043; forward_match=GGGCAATCCTGAGCCAA; reverse_tm=56.99; genus=13380; reverse_error=0; species=50469; strand=D; PHA001458 old_id 669641 used_id Callitriche palustris	Callitriche verna assembled
atcctgtcttttcaaaacaaaggttctaaaaacgaaattaagg
>BGN-IRP_1_a family_name=Plantaginaceae; species_name=Callitriche platycarpa; family=156152; reverse_match=CCATTGAGTCTCTGCACCTATC; taxid=119594; rank=species; forward_error=0; forward_tm=56.66; genus_name=Callitriche; seq_length_ori=150827; forward_match=GGGCAATCCTGAGCCAA; reverse_tm=56.99; genus=13380; reverse_error=0; species=119594; strand=D; PHA001459 assembled
atcctgtcttttcaaaacaaaggtttcaaaagcgaaatgaagg
>RSZ-RSZAXPI001450-44 family_name=Ericaceae; species_name=Calluna vulgaris; family=4345; reverse_match=CCATTGAGTCTCTGCACCTATC; taxid=13385; rank=species; forward_error=0; forward_tm=nan; genus_name=Calluna; seq_length_ori=12150; forward_match=GGGCAATCCTGAGCCAA; reverse_tm=52.09; genus=13384; reverse_error=0; species=13385; strand=R; PHA001461 assembled
atcctttttttcgcaaacaaacaaagattccgaaaggtaaaaaaaag
>BGN-GSQ_1_a family_name=Ranunculaceae; species_name=Caltha palustris; family=3440; reverse_match=CCATTGAGTCTCTGCACCTATC; taxid=3449; rank=species; forward_error=0; forward_tm=56.66; genus_name=Caltha; seq_length_ori=155201; forward_match=GGGCAATCCTGAGCCAA; reverse_tm=56.99; genus=3448; reverse_error=0; species=3449; strand=D; PHA001463 assembled
atccggttttcagaaaacaaaaaaagggattcagaaagcaagaatcaaaaag
>RSZ-RSZAXPI000972-12 family_name=Convolvulaceae; species_name=Calystegia sepium; family=4118; reverse_match=CCATTGAGTCTCTGCACCTATC; taxid=47519; rank=species; forward_error=0; forward_tm=56.66; genus_name=Calystegia; seq_length_ori=152227; forward_match=GGGCAATCCTGAGCCAA; reverse_tm=56.99; genus=47518; reverse_error=0; species=47519; strand=D; PHA001468 assembled
atcctgttttccgaaaacaaacaaaagttcagaaaaaag
>RSZ-RSZAXPI000833-25 family_name=Convolvulaceae; species_name=Calystegia silvatica; family=4118; reverse_match=CCATTGAGTCTCTGCACCTATC; taxid=267568; rank=species; forward_error=0; forward_tm=56.66; genus_name=Calystegia; seq_length_ori=152208; forward_match=GGGCAATCCTGAGCCAA; reverse_tm=56.99; genus=47518; reverse_error=0; species=267568; strand=D; PHA001469 assembled
atcctgttttccgaaaacaaacaaaagttcagaaaaaag
>BGN-LTF_1_a family_name=Brassicaceae; species_name=Camelina microcarpa; family=3700; reverse_match=CCATTGAGTCTCTGCACCTATC; taxid=71324; rank=species; forward_error=0; forward_tm=56.66; genus_name=Camelina; seq_length_ori=153094; forward_match=GGGCAATCCTGAGCCAA; reverse_tm=56.99; genus=71323; reverse_error=0; species=71324; strand=D; PHA001471 assembled
atcctggtttacgcgaacaaaccggagtttccaaagcgagaaaaaagg
>BGN-FKR_6_a family_name=Brassicaceae; species_name=Camelina sativa; family=3700; reverse_match=CCATTGAGTCTCTGCACCTATC; taxid=90675; rank=species; forward_error=0; forward_tm=56.66; genus_name=Camelina; seq_length_ori=20178; forward_match=GGGCAATCCTGAGCCAA; reverse_tm=56.99; genus=71323; reverse_error=0; species=90675; strand=D; PHA001473 assembled
atcctggtttacgcgaacaaaccggagtttccaaagcgagaaaaaagg
>BGN-ALD_3_a family_name=Campanulaceae; species_name=Campanula petraea; family=4381; reverse_match=CCATTGAGTCTCTGCACCTATC; taxid=239417; rank=species; forward_error=0; forward_tm=nan; genus_name=Campanula; seq_length_ori=4681; forward_match=GGGCAATCCTGAGCCAA; reverse_tm=52.09; genus=40568; reverse_error=0; species=239417; strand=R; PHA001478 assembled
atccggttttctgccaataacaaaaggttcagaaagcgaaaatcaaaaag
>RSZ-RSZAXPI000941-66 family_name=Campanulaceae; species_name=Campanula alpestris; family=4381; reverse_match=CCATTGAGTCTCTGCACCTATC; taxid=440356; rank=species; forward_error=0; forward_tm=56.66; genus_name=Campanula; seq_length_ori=7196; forward_match=GGGCAATCCTGAGCCAA; reverse_tm=56.99; genus=40568; reverse_error=0; species=440356; strand=D; PHA001479 assembled
atccggttttctgccaataacaaaaggttcagaaagcgaaaatcaaaaag
>BGN-ND_3_a family_name=Campanulaceae; species_name=Campanula alpina; family=4381; reverse_match=CCATTGAGTCTCTGCACCTATC; taxid=361372; rank=species; forward_error=0; forward_tm=nan; genus_name=Campanula; seq_length_ori=5864; forward_match=GGGCAATCCTGAGCCAA; reverse_tm=52.09; genus=40568; reverse_error=0; species=361372; strand=R; PHA001482 assembled
atccggttttctgccaataacaaaaggttcagaaagcgaaaatcaaaaag
>BGN-KV_5_a family_name=Campanulaceae; species_name=Campanula bertolae; family=4381; reverse_match=CCATTGAGTCTCTGCACCTATC; taxid=1241035; rank=species; forward_error=0; forward_tm=nan; genus_name=Campanula; seq_length_ori=4843; forward_match=GGGCAATCCTGAGCCAA; reverse_tm=52.09; genus=40568; reverse_error=0; species=1241035; strand=R; PHA001492 assembled
atccggttttctgacaataacaaaaggttcagaaaacgaaaatcaaaaag
>BGN-AA_16_a family_name=Campanulaceae; species_name=Campanula bononiensis; family=4381; reverse_match=CCATTGAGTCTCTGCACCTATC; taxid=361374; rank=species; forward_error=0; forward_tm=56.66; genus_name=Campanula; seq_length_ori=6823; forward_match=GGGCAATCCTGAGCCAA; reverse_tm=56.99; genus=40568; reverse_error=0; species=361374; strand=D; PHA001495 assembled
atccggttttctgccaataacaaaaggttcagaaagtgaaaatcaaaaag
>RSZ-RSZAXPI000834-26 family_name=Campanulaceae; species_name=Campanula bononiensis; family=4381; reverse_match=CCATTGAGTCTCTGCACCTATC; taxid=361374; rank=species; forward_error=0; forward_tm=56.66; genus_name=Campanula; seq_length_ori=6844; forward_match=GGGCAATCCTGAGCCAA; reverse_tm=56.99; genus=40568; reverse_error=0; species=361374; strand=D; PHA001497 assembled
atccggttttctgccaataacaaaaggttcagaaagtgaaaatcaaaaag
>BGN-INL_2_a family_name=Campanulaceae; species_name=Campanula carnica; family=4381; reverse_match=CCATTGAGTCTCTGCACCTATC; taxid=1241047; rank=species; forward_error=0; forward_tm=nan; genus_name=Campanula; seq_length_ori=5111; forward_match=GGGCAATCCTGAGCCAA; reverse_tm=52.09; genus=40568; reverse_error=0; species=1241047; strand=R; PHA001502 assembled
atccggttttctgacaataacaaaaggttcagaaagcgaaaatcaaaaag
>BGN-ALM_1_a family_name=Campanulaceae; species_name=Campanula carnica; family=4381; reverse_match=CCATTGAGTCTCTGCACCTATC; taxid=1241047; rank=species; forward_error=0; forward_tm=nan; genus_name=Campanula; seq_length_ori=133867; forward_match=GGGCAATCCTGAGCCAA; reverse_tm=52.09; genus=40568; reverse_error=0; species=1241047; strand=R; PHA001503 old_id 1532300 used_id Campanula carnica assembled
atccggttttctgacaataacaaaaggttcagaaagcgaaaatcaaaaag
>BGN-RK_6_a family_name=Campanulaceae; species_name=Campanula cervicaria; family=4381; reverse_match=CCATTGAGTCTCTGCACCTATC; taxid=649652; rank=species; forward_error=0; forward_tm=56.66; genus_name=Campanula; seq_length_ori=5318; forward_match=GGGCAATCCTGAGCCAA; reverse_tm=56.99; genus=40568; reverse_error=0; species=649652; strand=D; PHA001510 assembled
atccggttttctgccaataacaaaaggttcagaaagcgaaaatcaaaaag
>BGN-II_10_a family_name=Campanulaceae; species_name=Campanula cochleariifolia; family=4381; reverse_match=CCATTGAGTCTCTGCACCTATC; taxid=428162; rank=species; forward_error=0; forward_tm=56.66; genus_name=Campanula; seq_length_ori=5060; forward_match=GGGCAATCCTGAGCCAA; reverse_tm=56.99; genus=40568; reverse_error=0; species=428162; strand=D; PHA001514 assembled
atccggttttctgacaataacaaaaggttcagaaagcgaaaatcaaaaag
>BGN-PF_1_a family_name=Campanulaceae; species_name=Campanula elatinoides; family=4381; reverse_match=CCATTGAGTCTCTGCACCTATC; taxid=361381; rank=species; forward_error=0; forward_tm=nan; genus_name=Campanula; seq_length_ori=150804; forward_match=GGGCAATCCTGAGCCAA; reverse_tm=52.09; genus=40568; reverse_error=0; species=361381; strand=R; PHA001524 assembled
atccggttttctgacaataacaaaaggttcagaaagcgaaaatcaaaaag
>RSZ-RSZAXPI000793-20 family_name=Campanulaceae; species_name=Campanula erinus; family=4381; reverse_match=CCATTGAGTCTCTGCACCTATC; taxid=239403; rank=species; forward_error=0; forward_tm=nan; genus_name=Campanula; seq_length_ori=36688; forward_match=GGGCAATCCTGAGCCAA; reverse_tm=52.09; genus=40568; reverse_error=0; species=239403; strand=R; PHA001526 assembled
atccagttttctgacaagaacaaaaggttcagaaagtgaaaatcaaaaag
>BGN-PG_3_a family_name=Campanulaceae; species_name=Campanula excisa; family=4381; reverse_match=CCATTGAGTCTCTGCACCTATC; taxid=1241076; rank=species; forward_error=0; forward_tm=nan; genus_name=Campanula; seq_length_ori=5112; forward_match=GGGCAATCCTGAGCCAA; reverse_tm=52.09; genus=40568; reverse_error=0; species=1241076; strand=R; PHA001528 assembled
atccggttttctgacaataacaaaaggttcagaaagcgaaaatcaaaaag
>BGN-AKQ_15_a family_name=Campanulaceae; species_name=Campanula fritschii; family=4381; reverse_match=CCATTGAGTCTCTGCACCTATC; taxid=1475209; rank=species; forward_error=0; forward_tm=56.66; genus_name=Campanula; seq_length_ori=5153; forward_match=GGGCAATCCTGAGCCAA; reverse_tm=56.99; genus=40568; reverse_error=0; species=1475209; strand=D; PHA001534 assembled
atccggttttctgacaataacaaaaggttcagaaaacgaaaatcaaaaag
>RSZ-RSZAXPI000867-10 family_name=Campanulaceae; species_name=Campanula glomerata; family=4381; reverse_match=CCATTGAGTCTCTGCACCTATC; taxid=82281; rank=species; forward_error=0; forward_tm=nan; genus_name=Campanula; seq_length_ori=5224; forward_match=GGGCAATCCTGAGCCAA; reverse_tm=52.09; genus=40568; reverse_error=0; species=82281; strand=R; PHA001539 assembled
atccggttttctgccaataacaaaaggttcagaaagcgaaaatcaaaaag
>RSZ-RSZAXPI000835-27 family_name=Campanulaceae; species_name=Campanula glomerata; family=4381; reverse_match=CCATTGAGTCTCTGCACCTATC; taxid=1241095; rank=subspecies; forward_error=0; forward_tm=56.66; genus_name=Campanula; seq_length_ori=5248; forward_match=GGGCAATCCTGAGCCAA; reverse_tm=56.99; genus=40568; reverse_error=0; species=82281; strand=D; PHA001543 assembled
atccggttttctgccaataacaaaaggttcagaaagcgaaaatcaaaaag
>BGN-A_19_a family_name=Campanulaceae; species_name=Campanula latifolia; family=4381; reverse_match=CCATTGAGTCTCTGCACCTATC; taxid=239410; rank=species; forward_error=0; forward_tm=nan; genus_name=Campanula; seq_length_ori=5860; forward_match=GGGCAATCCTGAGCCAA; reverse_tm=52.09; genus=40568; reverse_error=0; species=239410; strand=R; PHA001558 assembled
atccggttttctgccaataacaaaaggttcagaaagcgaaaatcaaaaag
>RSZ-RSZAXPI000836-32 family_name=Campanulaceae; species_name=Campanula latifolia; family=4381; reverse_match=CCATTGAGTCTCTGCACCTATC; taxid=239410; rank=species; forward_error=0; forward_tm=nan; genus_name=Campanula; seq_length_ori=5963; forward_match=GGGCAATCCTGAGCCAA; reverse_tm=52.09; genus=40568; reverse_error=0; species=239410; strand=R; PHA001559 assembled
atccggttttctgccaataacaaaaggttcagaaagcgaaaatcaaaaag
>RSZ-RSZAXPI000862-10 family_name=Campanulaceae; species_name=Campanula macrorhiza; family=4381; reverse_match=CCATTGAGTCTCTGCACCTATC; taxid=1241126; rank=species; forward_error=0; forward_tm=nan; genus_name=Campanula; seq_length_ori=5150; forward_match=GGGCAATCCTGAGCCAA; reverse_tm=52.09; genus=40568; reverse_error=0; species=1241126; strand=R; PHA001562 assembled
atccggttttctgacaataacaaaaggttcagaaagcgaaaatcaaaaag
>RSZ-RSZAXPI000794-21 family_name=Campanulaceae; species_name=Campanula medium; family=4381; reverse_match=CCATTGAGTCTCTGCACCTATC; taxid=56154; rank=species; forward_error=0; forward_tm=56.66; genus_name=Campanula; seq_length_ori=7270; forward_match=GGGCAATCCTGAGCCAA; reverse_tm=56.99; genus=40568; reverse_error=0; species=56154; strand=D; PHA001567 assembled
atccggttttctgccaataacaaaaggttcagaaagcgaaaatcaaaaag
>BGN-PH_12_a family_name=Campanulaceae; species_name=Campanula morettiana; family=4381; reverse_match=CCATTGAGTCTCTGCACCTATC; taxid=361393; rank=species; forward_error=0; forward_tm=nan; genus_name=Campanula; seq_length_ori=5664; forward_match=GGGCAATCCTGAGCCAA; reverse_tm=52.09; genus=40568; reverse_error=0; species=361393; strand=R; PHA001572 assembled
atccggttttctgacaataacaaaaggttcagaaagcgaaaatcaaaaag
>BGN-PL_3_a family_name=Campanulaceae; species_name=Campanula raineri; family=4381; reverse_match=CCATTGAGTCTCTGCACCTATC; taxid=361397; rank=species; forward_error=0; forward_tm=nan; genus_name=Campanula; seq_length_ori=5634; forward_match=GGGCAATCCTGAGCCAA; reverse_tm=52.09; genus=40568; reverse_error=0; species=361397; strand=R; PHA001594 assembled
atccggttttctgacaataacaaaaggttcagaaagcgaaaatcaaaaag
>RSZ-RSZAXPI001156-10 family_name=Campanulaceae; species_name=Campanula rapunculoides; family=4381; reverse_match=CCATTGAGTCTCTGCACCTATC; taxid=209536; rank=species; forward_error=0; forward_tm=nan; genus_name=Campanula; seq_length_ori=6823; forward_match=GGGCAATCCTGAGCCAA; reverse_tm=52.09; genus=40568; reverse_error=0; species=209536; strand=R; PHA001597 assembled
atccggttttctgccaataacaaaaggttcagaaagtgaaaatcaaaaag
>RSZ-RSZAXPI000797-24 family_name=Campanulaceae; species_name=Campanula rapunculus; family=4381; reverse_match=CCATTGAGTCTCTGCACCTATC; taxid=428196; rank=species; forward_error=0; forward_tm=56.66; genus_name=Campanula; seq_length_ori=16613; forward_match=GGGCAATCCTGAGCCAA; reverse_tm=56.99; genus=40568; reverse_error=0; species=428196; strand=D; PHA001598 assembled
atccggttttctgacaataccaaaaggttcagaaagggaaaatcaaaaag
>BGN-IK_12_a family_name=Campanulaceae; species_name=Campanula rhomboidalis; family=4381; reverse_match=CCATTGAGTCTCTGCACCTATC; taxid=649663; rank=species; forward_error=0; forward_tm=56.66; genus_name=Campanula; seq_length_ori=5115; forward_match=GGGCAATCCTGAGCCAA; reverse_tm=56.99; genus=40568; reverse_error=0; species=649663; strand=D; PHA001600 assembled
atccggttttctgacaataacaaaaggttcagaaagcgaaaatcaaaaag
>BGN-PM_4_a family_name=Campanulaceae; species_name=Campanula rotundifolia; family=4381; reverse_match=CCATTGAGTCTCTGCACCTATC; taxid=239422; rank=species; forward_error=0; forward_tm=nan; genus_name=Campanula; seq_length_ori=5178; forward_match=GGGCAATCCTGAGCCAA; reverse_tm=52.09; genus=40568; reverse_error=0; species=239422; strand=R; PHA001605 assembled
atccggttttctgacaataacaaaaggttcagaaaacgaaaatcaaaaag
>BGN-IL_18_a family_name=Campanulaceae; species_name=Campanula scheuchzeri; family=4381; reverse_match=CCATTGAGTCTCTGCACCTATC; taxid=361399; rank=species; forward_error=0; forward_tm=56.66; genus_name=Campanula; seq_length_ori=5118; forward_match=GGGCAATCCTGAGCCAA; reverse_tm=56.99; genus=40568; reverse_error=0; species=361399; strand=D; PHA001624 assembled
atccggttttctgacaataacaaaaggttcagaaagcgaaaatcaaaaag
>RSZ-RSZAXPI000837-33 family_name=Campanulaceae; species_name=Campanula sibirica; family=4381; reverse_match=CCATTGAGTCTCTGCACCTATC; taxid=361413; rank=species; forward_error=0; forward_tm=nan; genus_name=Campanula; seq_length_ori=6775; forward_match=GGGCAATCCTGAGCCAA; reverse_tm=52.09; genus=40568; reverse_error=0; species=361413; strand=R; PHA001630 assembled
atccggttttctgccaataataaaaggttcagaaagcgaaaatcaaaaag
>RSZ-RSZAXPI000951-89 family_name=Campanulaceae; species_name=Campanula spicata; family=4381; reverse_match=CCATTGAGTCTCTGCACCTATC; taxid=361401; rank=species; forward_error=0; forward_tm=56.66; genus_name=Campanula; seq_length_ori=4336; forward_match=GGGCAATCCTGAGCCAA; reverse_tm=56.99; genus=40568; reverse_error=0; species=361401; strand=D; PHA001633 assembled
atccggttttctgccaataacaaaagccagaaagcgaaaatcaaaaag
>BGN-KG_14_a family_name=Campanulaceae; species_name=Campanula stenocodon; family=4381; reverse_match=CCATTGAGTCTCTGCACCTATC; taxid=361402; rank=species; forward_error=0; forward_tm=56.66; genus_name=Campanula; seq_length_ori=5118; forward_match=GGGCAATCCTGAGCCAA; reverse_tm=56.99; genus=40568; reverse_error=0; species=361402; strand=D; PHA001635 assembled
atccggttttctgacaataacaaaaggttcagaaagcgaaaatcaaaaag
>GWM-1238_41_a family_name=Campanulaceae; species_name=Campanula stenocodon; family=4381; reverse_match=CCATTGAGTCTCTGCACCTATC; taxid=361402; rank=species; forward_error=0; forward_tm=56.66; genus_name=Campanula; seq_length_ori=5188; forward_match=GGGCAATCCTGAGCCAA; reverse_tm=56.99; genus=40568; reverse_error=0; species=361402; strand=D; PHA001636 assembled
atccggttttctgacaataacaaaaggttcagaaagcgaaaatcaaaaag
>RSZ-RSZAXPI000838-34 family_name=Campanulaceae; species_name=Campanula thyrsoides; family=4381; reverse_match=CCATTGAGTCTCTGCACCTATC; taxid=239427; rank=species; forward_error=0; forward_tm=56.66; genus_name=Campanula; seq_length_ori=4755; forward_match=GGGCAATCCTGAGCCAA; reverse_tm=56.99; genus=40568; reverse_error=0; species=239427; strand=D; PHA001645 assembled
atccggttttctgccagccaataacaaaagccagaaagcgaaaatcaaaaag
>RSZ-RSZAXPI001141-13 family_name=Campanulaceae; species_name=Campanula trachelium; family=4381; reverse_match=CCATTGAGTCTCTGCACCTATC; taxid=85178; rank=species; forward_error=0; forward_tm=56.66; genus_name=Campanula; seq_length_ori=4787; forward_match=GGGCAATCCTGAGCCAA; reverse_tm=56.99; genus=40568; reverse_error=0; species=85178; strand=D; PHA001648 assembled
atccggttttctgccaataacaaaaggttcagaaagcgaaaatcaaaaag
>RSZ-RSZAXPI001071-25 family_name=Campanulaceae; species_name=Campanula zoysii; family=4381; reverse_match=CCATTGAGTCTCTGCACCTATC; taxid=361408; rank=species; forward_error=0; forward_tm=56.66; genus_name=Campanula; seq_length_ori=5108; forward_match=GGGCAATCCTGAGCCAA; reverse_tm=56.99; genus=40568; reverse_error=0; species=361408; strand=D; PHA001658 assembled
atccggttttctgacaataacaaaaggttcagaaagcgaaaatcaaaaag
>GWM-1246_1_a family_name=Campanulaceae; species_name=Campanula zoysii; family=4381; reverse_match=CCATTGAGTCTCTGCACCTATC; taxid=361408; rank=species; forward_error=0; forward_tm=56.66; genus_name=Campanula; seq_length_ori=150029; forward_match=GGGCAATCCTGAGCCAA; reverse_tm=56.99; genus=40568; reverse_error=0; species=361408; strand=D; PHA001659 assembled
atccggttttctgacaataacaaaaggttcagaaagcgaaaatcaaaaag
>BGN-KRP_1_a family_name=Capparaceae; species_name=Capparis spinosa; family=301453; reverse_match=CCATTGAGTCTCTGCACCTATC; taxid=65558; rank=species; forward_error=1; forward_tm=48.78; genus_name=Capparis; seq_length_ori=157777; forward_match=GGGTAATCCTGAGCCAA; reverse_tm=56.99; genus=13394; reverse_error=0; species=65558; strand=D; PHA009940 assembled
atcctgctttacgcgaacaaaaaagggtttagaaagcgagaaaaaaaaagg
>RSZ-RSZAXPI000747-50 family_name=Capparaceae; species_name=Capparis spinosa; family=301453; reverse_match=CCATTGAGTCTCTGCACCTATC; taxid=65558; rank=species; forward_error=1; forward_tm=48.78; genus_name=Capparis; seq_length_ori=157797; forward_match=GGGTAATCCTGAGCCAA; reverse_tm=56.99; genus=13394; reverse_error=0; species=65558; strand=D; PHA009940 assembled
atcctgctttacgcgaacaaaaaagggtttagaaagcgagaaaaaaaaagg
>BGN-LTG_1_a family_name=Brassicaceae; species_name=Capsella bursa-pastoris; family=3700; reverse_match=CCATTGAGTCTCTGCACCTATC; taxid=3719; rank=species; forward_error=0; forward_tm=56.66; genus_name=Capsella; seq_length_ori=154527; forward_match=GGGCAATCCTGAGCCAA; reverse_tm=56.99; genus=3718; reverse_error=0; species=3719; strand=D; PHA001665 assembled
atcctggtttacgcgaacaaaccggagtttacaaagcgagaaaaaagg
>BGN-DCI_1_a family_name=Brassicaceae; species_name=Capsella grandiflora; family=3700; reverse_match=CCATCGAGTCTCTGCACCTATC; taxid=264402; rank=species; forward_error=0; forward_tm=56.66; genus_name=Capsella; seq_length_ori=154589; forward_match=GGGCAATCCTGAGCCAA; reverse_tm=49.86; genus=3718; reverse_error=1; species=264402; strand=D; PHA001667 assembled
atcctggtttacgcgaacacaccggagtttacaaagcgagaaaaaagg
>BGN-ANF_1_a family_name=Brassicaceae; species_name=Capsella rubella; family=3700; reverse_match=CCATTGAGTCTCTGCACCTATC; taxid=81985; rank=species; forward_error=0; forward_tm=56.66; genus_name=Capsella; seq_length_ori=153877; forward_match=GGGCAATCCTGAGCCAA; reverse_tm=56.99; genus=3718; reverse_error=0; species=81985; strand=D; PHA001668 assembled
atcctgggttacgcgaacaaaccagagtttagaaagcgg
>BGN-DCK_1_a family_name=Brassicaceae; species_name=Cardamine alpina; family=3700; reverse_match=CCATTGAGTCTCTGCACCTATC; taxid=352360; rank=species; forward_error=0; forward_tm=56.66; genus_name=Cardamine; seq_length_ori=154962; forward_match=GGGCAATCCTGAGCCAA; reverse_tm=56.99; genus=50460; reverse_error=0; species=352360; strand=D; PHA001672 assembled
atccttgtttacgcgaacaaaccggagtttagaaagcgagaaaaaagg
>BGN-KLN_1_a family_name=Brassicaceae; species_name=Cardamine alpina; family=3700; reverse_match=CCATTGAGTCTCTGCACCTATC; taxid=352360; rank=species; forward_error=0; forward_tm=nan; genus_name=Cardamine; seq_length_ori=29000; forward_match=GGGCAATCCTGAGCCAA; reverse_tm=52.09; genus=50460; reverse_error=0; species=352360; strand=R; PHA001674 assembled
atccttgtttacgcgaacaaacctgagtttagaaagcgagaaaaaagg
>BGN-DCL_1_a family_name=Brassicaceae; species_name=Cardamine amara; family=3700; reverse_match=CCATTGAGTCTCTGCACCTATC; taxid=228776; rank=subspecies; forward_error=0; forward_tm=56.66; genus_name=Cardamine; seq_length_ori=154666; forward_match=GGGCAATCCTGAGCCAA; reverse_tm=56.99; genus=50460; reverse_error=0; species=50461; strand=D; PHA001676 assembled
atccttgtttacgcgaacaaacctgagtttagaaagcgagaaaaaagg
>BGN-DCM_1_a family_name=Brassicaceae; species_name=Cardamine asarifolia; family=3700; reverse_match=CCATTGAGTCTCTGCACCTATC; taxid=228783; rank=species; forward_error=0; forward_tm=56.66; genus_name=Cardamine; seq_length_ori=154733; forward_match=GGGCAATCCTGAGCCAA; reverse_tm=56.99; genus=50460; reverse_error=0; species=228783; strand=D; PHA001680 assembled
atccttgtttacgcgaacaaacctgagtttagaaagcgagaaaaaagg
>BGN-AVC_1_a family_name=Brassicaceae; species_name=Cardamine bulbifera; family=3700; reverse_match=CCATTGAGTCTCTGCACCTATC; taxid=82356; rank=species; forward_error=0; forward_tm=56.66; genus_name=Cardamine; seq_length_ori=154945; forward_match=GGGCAATCCTGAGCCAA; reverse_tm=56.99; genus=50460; reverse_error=0; species=82356; strand=D; PHA001681 assembled
atccttgtttacgcgaacaaaccagagtttagaaagcgagaaaaaagg
>BGN-DCN_1_a family_name=Brassicaceae; species_name=Cardamine dentata; family=3700; reverse_match=CCATTGAGTCTCTGCACCTATC; taxid=82353; rank=species; forward_error=0; forward_tm=56.66; genus_name=Cardamine; seq_length_ori=154841; forward_match=GGGCAATCCTGAGCCAA; reverse_tm=56.99; genus=50460; reverse_error=0; species=82353; strand=D; PHA001684 assembled
atccttgtttacgcgaacaaacctgagtttagaaagcgagaaaaaggg
>BGN-DCP_1_a family_name=Brassicaceae; species_name=Cardamine enneaphyllos; family=3700; reverse_match=CCATTGAGTCTCTGCACCTATC; taxid=416611; rank=species; forward_error=0; forward_tm=56.66; genus_name=Cardamine; seq_length_ori=155496; forward_match=GGGCAATCCTGAGCCAA; reverse_tm=56.99; genus=50460; reverse_error=0; species=416611; strand=D; PHA001685 assembled
atccttgtttacgcgaacaaaccggagtttagaaagcgagaaaaaagg
>BGN-DCQ_1_a family_name=Brassicaceae; species_name=Cardamine flexuosa; family=3700; reverse_match=CCATTGAGTCTCTGCACCTATC; taxid=50462; rank=species; forward_error=0; forward_tm=56.66; genus_name=Cardamine; seq_length_ori=154558; forward_match=GGGCAATCCTGAGCCAA; reverse_tm=56.99; genus=50460; reverse_error=0; species=50462; strand=D; PHA001689 assembled
atccttgtttacgcgaacaaacctgagtttagaaagcgagaaaaaagg
>BGN-CLK_1_a family_name=Brassicaceae; species_name=Cardamine heptaphylla; family=3700; reverse_match=CCATTGAGTCTCTGCACCTATC; taxid=558121; rank=species; forward_error=0; forward_tm=56.66; genus_name=Cardamine; seq_length_ori=155094; forward_match=GGGCAATCCTGAGCCAA; reverse_tm=56.99; genus=50460; reverse_error=0; species=558121; strand=D; PHA001692 assembled
atccttgtttacgcgaacaaaccggagtttagaaagcgagaaaaaggg
>BGN-TD_1_a family_name=Brassicaceae; species_name=Cardamine hirsuta; family=3700; reverse_match=CCATTGAGTCTCTGCACCTATC; taxid=50463; rank=species; forward_error=0; forward_tm=56.66; genus_name=Cardamine; seq_length_ori=153933; forward_match=GGGCAATCCTGAGCCAA; reverse_tm=56.99; genus=50460; reverse_error=0; species=50463; strand=D; PHA001694 assembled
atccttgtttacgcgaataaccggagtttataaagcgagaaaaaagg
>BGN-ILS_1_a family_name=Brassicaceae; species_name=Cardamine kitaibelii; family=3700; reverse_match=CCATTGAGTCTCTGCACCTATC; taxid=558123; rank=species; forward_error=0; forward_tm=56.66; genus_name=Cardamine; seq_length_ori=8075; forward_match=GGGCAATCCTGAGCCAA; reverse_tm=56.99; genus=50460; reverse_error=0; species=558123; strand=D; PHA001698 assembled
atccttgtttacgcgaacaaaccggagtttagaaagcgagaaaaaagg
>BGN-ILT_13_a family_name=Brassicaceae; species_name=Cardamine pentaphyllos; family=3700; reverse_match=CCATTGAGTCTCTGCACCTATC; taxid=82288; rank=species; forward_error=0; forward_tm=nan; genus_name=Cardamine; seq_length_ori=23076; forward_match=GGGCAATCCTGAGCCAA; reverse_tm=52.09; genus=50460; reverse_error=0; species=82288; strand=R; PHA001699 assembled
atccttgtttacgcgaacaaaccggagtttagaaagcgagaaaaaagg
>BGN-KNA_1_a family_name=Brassicaceae; species_name=Cardamine plumieri; family=3700; reverse_match=CCATTGAGTCTCTGCACCTATC; taxid=572535; rank=species; forward_error=0; forward_tm=56.66; genus_name=Cardamine; seq_length_ori=153810; forward_match=GGGCAATCCTGAGCCAA; reverse_tm=56.99; genus=50460; reverse_error=0; species=572535; strand=D; PHA001702 assembled
atccttgtttacgcgaacaaaccggagtttagaaagcgagaaaaaagg
>BGN-AVD_1_a family_name=Brassicaceae; species_name=Cardamine pratensis; family=3700; reverse_match=CCATTGAGTCTCTGCACCTATC; taxid=50465; rank=species; forward_error=0; forward_tm=56.66; genus_name=Cardamine; seq_length_ori=143004; forward_match=GGGCAATCCTGAGCCAA; reverse_tm=56.99; genus=50460; reverse_error=0; species=50465; strand=D; PHA001704 assembled
atccttgtttacgcgaacaaacctgagtttagaaagcgagaaaaaggg
>BGN-LHS_1_a family_name=Brassicaceae; species_name=Cardamine pratensis; family=3700; reverse_match=CCATTGAGTCTCTGCACCTATC; taxid=50465; rank=species; forward_error=0; forward_tm=56.66; genus_name=Cardamine; seq_length_ori=154484; forward_match=GGGCAATCCTGAGCCAA; reverse_tm=56.99; genus=50460; reverse_error=0; species=50465; strand=D; PHA001705 assembled
atccttgtttacgcgaacaaacctgagtttagaaagcgagaaaaaggg
>BGN-DCR_1_a family_name=Brassicaceae; species_name=Cardamine resedifolia; family=3700; reverse_match=CCATTGAGTCTCTGCACCTATC; taxid=352370; rank=species; forward_error=0; forward_tm=56.66; genus_name=Cardamine; seq_length_ori=154958; forward_match=GGGCAATCCTGAGCCAA; reverse_tm=56.99; genus=50460; reverse_error=0; species=352370; strand=D; PHA001709 assembled
atccttgtttacgcgaacaaaccggagtttagaaagcgagaaaaaagg
>BGN-FLS_1_a family_name=Brassicaceae; species_name=Cardamine trifolia; family=3700; reverse_match=CCATTGAGTCTCTGCACCTATC; taxid=352363; rank=species; forward_error=0; forward_tm=56.66; genus_name=Cardamine; seq_length_ori=154148; forward_match=GGGCAATCCTGAGCCAA; reverse_tm=56.99; genus=50460; reverse_error=0; species=352363; strand=D; PHA001710 assembled
atccttgtttacgcgaacaaaccggagtttagaaagcgagaaaaaagg
>BGN-FLT_1_a family_name=Brassicaceae; species_name=Cardamine udicola; family=3700; reverse_match=CCATTGAGTCTCTGCACCTATC; taxid=125589; rank=species; forward_error=0; forward_tm=56.66; genus_name=Cardamine; seq_length_ori=154569; forward_match=GGGCAATCCTGAGCCAA; reverse_tm=56.99; genus=50460; reverse_error=0; species=125589; strand=D; PHA001712 assembled
atccttgtttacgcgaacaaacctgagtttagaaagcgagaaaagggg
>BGN-FLV_1_a family_name=Brassicaceae; species_name=Arabidopsis arenosa; family=3700; reverse_match=CCATTGAGTCTCTGCACCTATC; taxid=38785; rank=species; forward_error=0; forward_tm=56.66; genus_name=Arabidopsis; seq_length_ori=154874; forward_match=GGGCAATCCTGAGCCAA; reverse_tm=56.99; genus=3701; reverse_error=0; species=38785; strand=D; PHA001713 assembled
atcctggtttacgcgaacaaaccggagtttacaaagcgcgaaaaaagg
>BGN-ILV_1_a family_name=Brassicaceae; species_name=Arabidopsis arenosa; family=3700; reverse_match=CCATTGAGTCTCTGCACCTATC; taxid=1532269; rank=subspecies; forward_error=0; forward_tm=56.66; genus_name=Arabidopsis; seq_length_ori=154907; forward_match=GGGCAATCCTGAGCCAA; reverse_tm=56.99; genus=3701; reverse_error=0; species=38785; strand=D; PHA001715 assembled
atcctggtttacgcgaacaaaccggagtttacaaagcgcgaaaaaagg
>BGN-ASG_1_a family_name=Brassicaceae; species_name=Arabidopsis halleri; family=3700; reverse_match=CCATTGAGTCTCTGCACCTATC; taxid=81971; rank=subspecies; forward_error=0; forward_tm=56.66; genus_name=Arabidopsis; seq_length_ori=154825; forward_match=GGGCAATCCTGAGCCAA; reverse_tm=56.99; genus=3701; reverse_error=0; species=81970; strand=D; PHA001716 assembled
atcctggtttacgcgaacaaaccggagtttacaaagcgcgaaaaaagg
>BGN-LIR_1_a family_name=Brassicaceae; species_name=Arabidopsis halleri; family=3700; reverse_match=CCATTGAGTCTCTGCACCTATC; taxid=97982; rank=subspecies; forward_error=0; forward_tm=56.66; genus_name=Arabidopsis; seq_length_ori=154911; forward_match=GGGCAATCCTGAGCCAA; reverse_tm=56.99; genus=3701; reverse_error=0; species=81970; strand=D; PHA001717 assembled
atcctggtttacgcgaacaaaccggagtttacaaagcgcgaaaaaagg
>BGN-ANG_1_a family_name=Brassicaceae; species_name=Lepidium draba; family=3700; reverse_match=CCATTGAGTCTCTGCACCTATC; taxid=153317; rank=species; forward_error=0; forward_tm=56.66; genus_name=Lepidium; seq_length_ori=153804; forward_match=GGGCAATCCTGAGCCAA; reverse_tm=56.99; genus=19205; reverse_error=0; species=153317; strand=D; PHA001719 assembled
atcctggtttacgcgaacaaaccggagtttagaaaacgagaaaaaagg
>BGN-CCR_1_a family_name=Asteraceae; species_name=Carthamus carduncellus; family=4210; reverse_match=CCATCGAGTCTCTGCACCTATC; taxid=123807; rank=species; forward_error=0; forward_tm=56.66; genus_name=Carthamus; seq_length_ori=152630; forward_match=GGGCAATCCTGAGCCAA; reverse_tm=49.86; genus=4221; reverse_error=1; species=123807; strand=D; PHA001722 assembled
atcacgttttccgaaaacaaacaaaggttcagaaagcgaaaatcaaaaag
>BGN-BTE_1_a family_name=Asteraceae; species_name=Carduus acanthoides; family=4210; reverse_match=CCATCGAGTCTCTGCACCTATC; taxid=416131; rank=species; forward_error=0; forward_tm=56.66; genus_name=Carduus; seq_length_ori=152440; forward_match=GGGCAATCCTGAGCCAA; reverse_tm=49.86; genus=92905; reverse_error=1; species=416131; strand=D; PHA001723 assembled
atcacgttttccgaaaacaaaggttcagaaagcgaaaatcaaaaag
>BGN-KCG_1_a family_name=Asteraceae; species_name=Carduus acicularis; family=4210; reverse_match=CCATCGAGTCTCTGCACCTATC; taxid=1532304; rank=species; forward_error=0; forward_tm=56.66; genus_name=Carduus; seq_length_ori=152425; forward_match=GGGCAATCCTGAGCCAA; reverse_tm=49.86; genus=92905; reverse_error=1; species=1532304; strand=D; PHA001725 assembled
atcacgttttccgaaaacaaaggttcagaaagcgaaaatcaaaaag
>BGN-FMA_1_a family_name=Asteraceae; species_name=Carduus carduelis; family=4210; reverse_match=CCATCGAGTCTCTGCACCTATC; taxid=1532306; rank=species; forward_error=0; forward_tm=56.66; genus_name=Carduus; seq_length_ori=152432; forward_match=GGGCAATCCTGAGCCAA; reverse_tm=49.86; genus=92905; reverse_error=1; species=1532306; strand=D; PHA001727 assembled
atcacgttttccgaaaacaaaggttcagaaagcgaaaatcaaaaag
>BGN-IMA_1_a family_name=Asteraceae; species_name=Carduus crispus; family=4210; reverse_match=CCATCGAGTCTCTGCACCTATC; taxid=324586; rank=species; forward_error=0; forward_tm=56.66; genus_name=Carduus; seq_length_ori=152440; forward_match=GGGCAATCCTGAGCCAA; reverse_tm=49.86; genus=92905; reverse_error=1; species=324586; strand=D; PHA001732 assembled
atcacgttttccgaaaacaaaggttcagaaagcgaaaatcaaaaag
>BGN-DVG_1_a family_name=Asteraceae; species_name=Carduus defloratus; family=4210; reverse_match=CCATCGAGTCTCTGCACCTATC; taxid=313513; rank=species; forward_error=0; forward_tm=56.66; genus_name=Carduus; seq_length_ori=152358; forward_match=GGGCAATCCTGAGCCAA; reverse_tm=49.86; genus=92905; reverse_error=1; species=313513; strand=D; PHA001733 old_id 1532308 used_id Carduus defloratus assembled
atcacgttttccgaaaacaaaggttcagaaagcgaaaatcaaaaag
>BGN-DCT_1_a family_name=Asteraceae; species_name=Carduus defloratus; family=4210; reverse_match=CCATCGAGTCTCTGCACCTATC; taxid=313513; rank=species; forward_error=0; forward_tm=56.66; genus_name=Carduus; seq_length_ori=152368; forward_match=GGGCAATCCTGAGCCAA; reverse_tm=49.86; genus=92905; reverse_error=1; species=313513; strand=D; PHA001736 old_id 1532311 used_id Carduus defloratus assembled
atcacgttttccgaaaacaaaggttcagaaagcgaaaatcaaaaag
>BGN-ABG_1_a family_name=Asteraceae; species_name=Carduus defloratus; family=4210; reverse_match=CCATCGAGTCTCTGCACCTATC; taxid=313513; rank=species; forward_error=0; forward_tm=56.66; genus_name=Carduus; seq_length_ori=152358; forward_match=GGGCAATCCTGAGCCAA; reverse_tm=49.86; genus=92905; reverse_error=1; species=313513; strand=D; PHA001738 assembled
atcacgttttccgaaaacaaaggttcagaaagcgaaaatcaaaaag
>BGN-FIH_1_a family_name=Asteraceae; species_name=Carduus defloratus; family=4210; reverse_match=CCATCGAGTCTCTGCACCTATC; taxid=313513; rank=species; forward_error=0; forward_tm=56.66; genus_name=Carduus; seq_length_ori=152317; forward_match=GGGCAATCCTGAGCCAA; reverse_tm=49.86; genus=92905; reverse_error=1; species=313513; strand=D; PHA001740 old_id 1532309 used_id Carduus defloratus assembled
atcacgttttccgaaaacaaaggttcagaaagcgaaaatcaaaaag
>BGN-DCV_1_a family_name=Asteraceae; species_name=Carduus defloratus; family=4210; reverse_match=CCATCGAGTCTCTGCACCTATC; taxid=313513; rank=species; forward_error=0; forward_tm=56.66; genus_name=Carduus; seq_length_ori=152358; forward_match=GGGCAATCCTGAGCCAA; reverse_tm=49.86; genus=92905; reverse_error=1; species=313513; strand=D; PHA001742 old_id 1532310 used_id Carduus defloratus assembled
atcacgttttccgaaaacaaaggttcagaaagcgaaaatcaaaaag
>BGN-DVH_1_a family_name=Asteraceae; species_name=Carduus nutans; family=4210; reverse_match=CCATCGAGTCTCTGCACCTATC; taxid=92906; rank=species; forward_error=0; forward_tm=56.66; genus_name=Carduus; seq_length_ori=152465; forward_match=GGGCAATCCTGAGCCAA; reverse_tm=49.86; genus=92905; reverse_error=1; species=92906; strand=D; PHA001748 old_id 1532314 used_id Carduus nutans assembled
atcacgttttccgaaaacaaaggttcagaaagcgaaaatcaaaaag
>BGN-FMB_1_a family_name=Asteraceae; species_name=Carduus nutans; family=4210; reverse_match=CCATCGAGTCTCTGCACCTATC; taxid=92906; rank=species; forward_error=0; forward_tm=56.66; genus_name=Carduus; seq_length_ori=152425; forward_match=GGGCAATCCTGAGCCAA; reverse_tm=49.86; genus=92905; reverse_error=1; species=92906; strand=D; PHA001751 assembled
atcacgttttccgaaaacaaaggttcagaaagcgaaaatcaaaaag
>BGN-FMC_1_a family_name=Asteraceae; species_name=Carduus nutans; family=4210; reverse_match=CCATCGAGTCTCTGCACCTATC; taxid=92906; rank=species; forward_error=0; forward_tm=56.66; genus_name=Carduus; seq_length_ori=152348; forward_match=GGGCAATCCTGAGCCAA; reverse_tm=49.86; genus=92905; reverse_error=1; species=92906; strand=D; PHA001753 old_id 1532315 used_id Carduus nutans assembled
atcacgttttccgaaaacaaaggttcagaaagcgaaaatcaaaaag
>BGN-FEG_1_a family_name=Asteraceae; species_name=Carduus personata; family=4210; reverse_match=CCATCGAGTCTCTGCACCTATC; taxid=594554; rank=species; forward_error=0; forward_tm=56.66; genus_name=Carduus; seq_length_ori=152345; forward_match=GGGCAATCCTGAGCCAA; reverse_tm=49.86; genus=92905; reverse_error=1; species=594554; strand=D; PHA001754 assembled
atcacgttttccgaaaacaaaggttcagaaagcgaaaatcaaaaag
>BGN-CCT_1_a family_name=Asteraceae; species_name=Carduus pycnocephalus; family=4210; reverse_match=CCATCGAGTCTCTGCACCTATC; taxid=143180; rank=species; forward_error=0; forward_tm=56.66; genus_name=Carduus; seq_length_ori=152449; forward_match=GGGCAATCCTGAGCCAA; reverse_tm=49.86; genus=92905; reverse_error=1; species=143180; strand=D; PHA001756 assembled
atcacgttttccgaaaacaaaggttcagaaagcgaaaatcaaaaag
>BGN-TE_1_a family_name=Asteraceae; species_name=Carduus tenuiflorus; family=4210; reverse_match=CCATCGAGTCTCTGCACCTATC; taxid=196703; rank=species; forward_error=0; forward_tm=56.66; genus_name=Carduus; seq_length_ori=152428; forward_match=GGGCAATCCTGAGCCAA; reverse_tm=49.86; genus=92905; reverse_error=1; species=196703; strand=D; PHA001758 assembled
atcacgttttccgaaaacaaaggttcagaaagcgaaaatcaaaaag
>BGN-FMD_18_a family_name=Cyperaceae; species_name=Carex acutiformis; family=4609; reverse_match=CCATCGAGTCTCTGCACCTATC; taxid=140783; rank=species; forward_error=0; forward_tm=nan; genus_name=Carex; seq_length_ori=9718; forward_match=GGGCAATCCTGAGCCAA; reverse_tm=41.63; genus=13398; reverse_error=1; species=140783; strand=R; PHA001763 assembled
atcttctttttgagaaaaagaaatatatatataaaatatttcttatttcagataagaaat
aatattttttcttatctaatattaaa
>BGN-FKS_25_a family_name=Cyperaceae; species_name=Carex alba; family=4609; reverse_match=CCATCGAGTCTCTGCACCTATC; taxid=241195; rank=species; forward_error=0; forward_tm=56.66; genus_name=Carex; seq_length_ori=13705; forward_match=GGGCAATCCTGAGCCAA; reverse_tm=49.86; genus=13398; reverse_error=1; species=241195; strand=D; PHA001764 assembled
atcttctttttgagaaaaagaaatatataaaatatttcttatttcagataagaaataata
ttatttcttatctaatattaaa
>BGN-HSL_13_a family_name=Cyperaceae; species_name=Carex appropinquata; family=4609; reverse_match=CCATCGAGTCTCTGCACCTATC; taxid=240679; rank=species; forward_error=0; forward_tm=nan; genus_name=Carex; seq_length_ori=21401; forward_match=GGGCAATCCTGAGCCAA; reverse_tm=41.63; genus=13398; reverse_error=1; species=240679; strand=R; PHA001766 assembled
atcttctttttgagaaaaagaaatatataaaatatttcttatttcagataagaaagaata
atatcttttatctaatattaaa
>AXZ-D_10_a family_name=Cyperaceae; species_name=Carex atrata; family=4609; reverse_match=CCATTGAGTCTCTGCACCTATC; taxid=241196; rank=species; forward_error=0; forward_tm=nan; genus_name=Carex; seq_length_ori=9877; forward_match=GGGCAATCCTGAGCCAA; reverse_tm=52.09; genus=13398; reverse_error=0; species=241196; strand=R; PHA009941 assembled
atcttctttttgagaaaaataaatatataaaatatttcttatttcagataagaaataata
ttttttcttatctaatattaaa
>RSZ-RSZAXPI000718-14 family_name=Cyperaceae; species_name=Carex atrata; family=4609; reverse_match=CCATTGAGTCTCTGCACCTATC; taxid=241196; rank=species; forward_error=0; forward_tm=nan; genus_name=Carex; seq_length_ori=9920; forward_match=GGGCAATCCTGAGCCAA; reverse_tm=52.09; genus=13398; reverse_error=0; species=241196; strand=R; PHA009941 assembled
atcttctttttgagaaaaataaatatataaaatatttcttatttcagataagaaataata
ttttttcttatctaatattaaa
>BGN-DDB_5_a family_name=Cyperaceae; species_name=Carex atrofusca; family=4609; reverse_match=CCATCGAGTCTCTGCACCTATC; taxid=241197; rank=species; forward_error=0; forward_tm=56.66; genus_name=Carex; seq_length_ori=11121; forward_match=GGGCAATCCTGAGCCAA; reverse_tm=49.86; genus=13398; reverse_error=1; species=241197; strand=D; PHA001773 assembled
atcttctttttgagaaaaagaaatatatataatatttcttttttcagataagaaataata
ttttttcttatctaatattaaa
>BGN-BP_24_a family_name=Cyperaceae; species_name=Carex baldensis; family=4609; reverse_match=CCATCGAGTCTCTGCACCTATC; taxid=442460; rank=species; forward_error=0; forward_tm=nan; genus_name=Carex; seq_length_ori=21052; forward_match=GGGCAATCCTGAGCCAA; reverse_tm=41.63; genus=13398; reverse_error=1; species=442460; strand=R; PHA001776 assembled
atcttctttttgagaaaaagaaatatataaaatatttcttatttcagataagaaatattt
tatttcttatctaatattaaa
>BGN-LQA_24_a family_name=Cyperaceae; species_name=Carex bicolor; family=4609; reverse_match=CCATCGAGTCTCTGCACCTATC; taxid=241199; rank=species; forward_error=0; forward_tm=nan; genus_name=Carex; seq_length_ori=9814; forward_match=GGGCAATCCTGAGCCAA; reverse_tm=41.63; genus=13398; reverse_error=1; species=241199; strand=R; PHA001778 assembled
atcttctttttgagaaaaagaaatatatcaaatatttcttatttcagataagaaataata
ttttttcttatctaatattaaa
>BGN-DDC_8_a family_name=Cyperaceae; species_name=Carex bohemica; family=4609; reverse_match=CCATAGAGTCTCTGCACCTATC; taxid=140792; rank=species; forward_error=0; forward_tm=nan; genus_name=Carex; seq_length_ori=20764; forward_match=GGGCAATCCTGAGCCAA; reverse_tm=44.23; genus=13398; reverse_error=1; species=140792; strand=R; PHA001780 assembled
atcttctttttgagaaaaagaaatatataaaatatttcttatttcagataagaaagaata
atatttcttatctaatattaaa
>BGN-LPV_21_a family_name=Cyperaceae; species_name=Carex brachystachys; family=4609; reverse_match=CCATCGAGTCTCTGCACCTATC; taxid=241201; rank=species; forward_error=0; forward_tm=nan; genus_name=Carex; seq_length_ori=9748; forward_match=GGGCAATCCTGAGCCAA; reverse_tm=41.63; genus=13398; reverse_error=1; species=241201; strand=R; PHA001785 assembled
atcttctttttgagaaaaagaaataaaagaaatatataaaatatttcttatttcagataa
gaaataatattttttcttatctaatattaaa
>BGN-IFG_31_a family_name=Cyperaceae; species_name=Carex brevicollis; family=4609; reverse_match=CCATCGAGTCTCTGCACCTATC; taxid=140793; rank=species; forward_error=0; forward_tm=56.66; genus_name=Carex; seq_length_ori=11180; forward_match=GGGCAATCCTGAGCCAA; reverse_tm=49.86; genus=13398; reverse_error=1; species=140793; strand=D; PHA001787 assembled
atcttctttttgagaaaaagaaatatataaaatatttcttatttcagataagaaataata
ttttttcttatctaatattaaa
>BGN-ASH_21_a family_name=Cyperaceae; species_name=Carex brizoides; family=4609; reverse_match=CCATTGAGTCTCTGCACCTATC; taxid=240677; rank=species; forward_error=0; forward_tm=56.66; genus_name=Carex; seq_length_ori=10811; forward_match=GGGCAATCCTGAGCCAA; reverse_tm=56.99; genus=13398; reverse_error=0; species=240677; strand=D; PHA001790 assembled
atcttctttttgagaaaaagaaatatagaaaatatttcttatttcagataagaaagaata
atatttcttatctaatattaaa
>BGN-GIE_3_a family_name=Cyperaceae; species_name=Carex brunnescens; family=4609; reverse_match=CCATCGAGTCTCTGCACCTATC; taxid=912393; rank=subspecies; forward_error=0; forward_tm=nan; genus_name=Carex; seq_length_ori=5633; forward_match=GGGCAATCCTGAGCCAA; reverse_tm=41.63; genus=13398; reverse_error=1; species=240691; strand=R; PHA001791 assembled
atcttctttttgagaaaaagaaatatagaaaatatttcttatttcagataagaaagaata
atatttcttatctaatattaaa
>BGN-FME_13_a family_name=Cyperaceae; species_name=Carex buxbaumii; family=4609; reverse_match=CCATCGAGTCTCTGCACCTATC; taxid=241202; rank=species; forward_error=0; forward_tm=nan; genus_name=Carex; seq_length_ori=9719; forward_match=GGGCAATCCTGAGCCAA; reverse_tm=41.63; genus=13398; reverse_error=1; species=241202; strand=R; PHA001796 assembled
atcttctttttgagaaaaagaaatatataaaatatttcttatttcagataagaaataata
ttttttcttatctaatattaaa
>BGN-DDD_7_a family_name=Cyperaceae; species_name=Carex canescens; family=4609; reverse_match=CCATCGAGTCTCTGCACCTATC; taxid=140796; rank=species; forward_error=0; forward_tm=nan; genus_name=Carex; seq_length_ori=21323; forward_match=GGGCAATCCTGAGCCAA; reverse_tm=41.63; genus=13398; reverse_error=1; species=140796; strand=R; PHA001798 assembled
atcttctttttgagaaaaagaaatatagaaaatatttcttatttcagataagaaagaata
atattttttatctaatattaaa
>BGN-DSN_18_a family_name=Cyperaceae; species_name=Carex capillaris; family=4609; reverse_match=CCATCGAGTCTCTGCACCTATC; taxid=241203; rank=species; forward_error=0; forward_tm=56.66; genus_name=Carex; seq_length_ori=9737; forward_match=GGGCAATCCTGAGCCAA; reverse_tm=49.86; genus=13398; reverse_error=1; species=241203; strand=D; PHA001799 assembled
atcttctttttgagaaaaagaaatataaaaaatatttcttatttcagataagaaataata
ttttttcttatctaatattaaa
>BGN-DDE_8_a family_name=Cyperaceae; species_name=Carex caryophyllea; family=4609; reverse_match=CCATCGAGTCTCTGCACCTATC; taxid=502401; rank=species; forward_error=0; forward_tm=nan; genus_name=Carex; seq_length_ori=9789; forward_match=GGGCAATCCTGAGCCAA; reverse_tm=41.63; genus=13398; reverse_error=1; species=502401; strand=R; PHA001805 assembled
atcttctttattgagaaaaagaaatatataaaatatttcttatttcagataagaaataat
atttttttttatctaatattaaa
>BGN-EST_14_a family_name=Cyperaceae; species_name=Carex curvula; family=4609; reverse_match=CCATCGAGTCTCTGCACCTATC; taxid=475880; rank=subspecies; forward_error=0; forward_tm=nan; genus_name=Carex; seq_length_ori=13817; forward_match=GGGCAATCCTGAGCCAA; reverse_tm=41.63; genus=13398; reverse_error=1; species=234476; strand=R; PHA001808 assembled
atcttctttttgagaaaaagaaatatataaaatatttcttatttcagataagaaatattt
tatttcttatctaatattaaa
>BGN-DDG_6_a family_name=Cyperaceae; species_name=Carex demissa; family=4609; reverse_match=CCATCGAGTCTCTGCACCTATC; taxid=241204; rank=species; forward_error=0; forward_tm=56.66; genus_name=Carex; seq_length_ori=9594; forward_match=GGGCAATCCTGAGCCAA; reverse_tm=49.86; genus=13398; reverse_error=1; species=241204; strand=D; PHA001820 assembled
atcttctttttgagaaaaagaaatatataaaatatttcttatttcagataagaaataata
tttcttattatctaatattaaa
>BGN-DDI_3_a family_name=Cyperaceae; species_name=Carex diandra; family=4609; reverse_match=CCATCGAGTCTCTGCACCTATC; taxid=140803; rank=species; forward_error=0; forward_tm=nan; genus_name=Carex; seq_length_ori=10784; forward_match=GGGCAATCCTGAGCCAA; reverse_tm=41.63; genus=13398; reverse_error=1; species=140803; strand=R; PHA001825 assembled
atcttctttttgagaaaaagaaatatataaaaatatataaaatatttcttatttcagata
agaaagaataatatttcttatctaatattaaa
>BGN-GFQ_10_a family_name=Cyperaceae; species_name=Carex distachya; family=4609; reverse_match=CCATCGAGTCTCTGCACCTATC; taxid=768164; rank=species; forward_error=0; forward_tm=nan; genus_name=Carex; seq_length_ori=10698; forward_match=GGGCAATCCTGAGCCAA; reverse_tm=41.63; genus=13398; reverse_error=1; species=768164; strand=R; PHA001829 assembled
atcttctttttgagaaaaagaaatatataaaatatttcttatttcagataagaaatattt
tatttcttatctaatattaaa
>BGN-DDL_6_a family_name=Cyperaceae; species_name=Carex disticha; family=4609; reverse_match=CCATCGAGTCTCTGCACCTATC; taxid=240695; rank=species; forward_error=0; forward_tm=nan; genus_name=Carex; seq_length_ori=5594; forward_match=GGGCAATCCTGAGCCAA; reverse_tm=41.63; genus=13398; reverse_error=1; species=240695; strand=R; PHA001833 assembled
atcttctttttgagaaaaagaaatatataaaatatttcttatttcagataagaaagaata
atatttcttatctaatattaaa
>BGN-IDR_4_a family_name=Cyperaceae; species_name=Carex divisa; family=4609; reverse_match=CCATTGAGTCTCTGCACCTATC; taxid=140806; rank=species; forward_error=0; forward_tm=nan; genus_name=Carex; seq_length_ori=12123; forward_match=GGGCAATCCTGAGCCAA; reverse_tm=52.09; genus=13398; reverse_error=0; species=140806; strand=R; PHA001834 assembled
atcttctttttgagaaaaagaaatatataaaatatttcttatttcagataagaaagaata
atatttcttatctaatattaaa
>BGN-BVV_5_a family_name=Cyperaceae; species_name=Carex divulsa; family=4609; reverse_match=CCATCGAGTCTCTGCACCTATC; taxid=240680; rank=species; forward_error=0; forward_tm=nan; genus_name=Carex; seq_length_ori=20762; forward_match=GGGCAATCCTGAGCCAA; reverse_tm=41.63; genus=13398; reverse_error=1; species=240680; strand=R; PHA001835 assembled
atcttctttttgagaaaaagaaatatataaaatatttcttatttcagataagaaagaata
atattttcttatctaatattaaa
>BGN-MAS_25_a family_name=Cyperaceae; species_name=Carex elongata; family=4609; reverse_match=CCATCGAGTCTCTGCACCTATC; taxid=240685; rank=species; forward_error=0; forward_tm=nan; genus_name=Carex; seq_length_ori=5625; forward_match=GGGCAATCCTGAGCCAA; reverse_tm=41.63; genus=13398; reverse_error=1; species=240685; strand=R; PHA001842 assembled
atcttctttttgagaaaaagaaatatagaaaatatttcttatttcagataagaaagaata
atatttcttatctaatattaaa
>BGN-ASI_19_a family_name=Cyperaceae; species_name=Carex ferruginea; family=4609; reverse_match=CCATCGAGTCTCTGCACCTATC; taxid=241208; rank=species; forward_error=0; forward_tm=nan; genus_name=Carex; seq_length_ori=9733; forward_match=GGGCAATCCTGAGCCAA; reverse_tm=41.63; genus=13398; reverse_error=1; species=241208; strand=R; PHA001848 assembled
atcttctttttgagaaaaagaaatataaaaaatatttcttatttcagataagaaataata
ttttttcttatctaatattaaa
>BGN-CLL_17_a family_name=Cyperaceae; species_name=Carex austroalpina; family=4609; reverse_match=CCATCGAGTCTCTGCACCTATC; taxid=241198; rank=species; forward_error=0; forward_tm=nan; genus_name=Carex; seq_length_ori=9758; forward_match=GGGCAATCCTGAGCCAA; reverse_tm=41.63; genus=13398; reverse_error=1; species=241198; strand=R; PHA001850 assembled
atcttctttttgagaaaaagaaataaaagaaatataaaaaatatttcttatttcagataa
gaaataatattttttcttatctaatattaaa
>BGN-FEH_41_a family_name=Cyperaceae; species_name=Carex fimbriata; family=4609; reverse_match=CCATCGAGTCTCTGCACCTATC; taxid=502412; rank=species; forward_error=0; forward_tm=nan; genus_name=Carex; seq_length_ori=4690; forward_match=GGGCAATCCTGAGCCAA; reverse_tm=41.63; genus=13398; reverse_error=1; species=502412; strand=R; PHA001851 assembled
atcttctttttgagaaaaagaaatatataaaatatttcttatttcagataagaaataata
ttttttcttatctaatattaaa
>BGN-BV_25_a family_name=Cyperaceae; species_name=Carex firma; family=4609; reverse_match=CCATCGAGTCTCTGCACCTATC; taxid=140813; rank=species; forward_error=0; forward_tm=nan; genus_name=Carex; seq_length_ori=9748; forward_match=GGGCAATCCTGAGCCAA; reverse_tm=41.63; genus=13398; reverse_error=1; species=140813; strand=R; PHA001854 assembled
atcttctttttgagaaaaagaaatatataaaatatttcttatttcagataagaaataata
ttttttcttatctaatattaaa
>BGN-CA_14_a family_name=Cyperaceae; species_name=Carex flacca; family=4609; reverse_match=CCATCGAGTCTCTGCACCTATC; taxid=140814; rank=species; forward_error=0; forward_tm=56.66; genus_name=Carex; seq_length_ori=9711; forward_match=GGGCAATCCTGAGCCAA; reverse_tm=49.86; genus=13398; reverse_error=1; species=140814; strand=D; PHA001855 assembled
atcttctttttgagaaaaagaaataaaagaaatatataaaatatttcttatttcagataa
gaaataatattttttcttatcttatctaatattaaa
>BGN-FBC_14_a family_name=Cyperaceae; species_name=Carex flacca; family=4609; reverse_match=CCATCGAGTCTCTGCACCTATC; taxid=140814; rank=species; forward_error=0; forward_tm=nan; genus_name=Carex; seq_length_ori=9719; forward_match=GGGCAATCCTGAGCCAA; reverse_tm=41.63; genus=13398; reverse_error=1; species=140814; strand=R; PHA001858 assembled
atcttctttttgagaaaaagaaataaaagaaatatataaaatatttcttatttcagataa
gaaataatattttttcttatcttatctaatattaaa
>BGN-CB_13_a family_name=Cyperaceae; species_name=Carex foetida; family=4609; reverse_match=CCATCGAGTCTCTGCACCTATC; taxid=240675; rank=species; forward_error=0; forward_tm=nan; genus_name=Carex; seq_length_ori=20737; forward_match=GGGCAATCCTGAGCCAA; reverse_tm=41.63; genus=13398; reverse_error=1; species=240675; strand=R; PHA001864 assembled
atcttctttttgagaaaaagaaatatataaaatatttcttatttcagataagaaagaata
atattttcttatctaatattaaa
>BGN-DSP_49_a family_name=Cyperaceae; species_name=Carex frigida; family=4609; reverse_match=CCATCGAGTCTCTGCACCTATC; taxid=241209; rank=species; forward_error=0; forward_tm=nan; genus_name=Carex; seq_length_ori=9719; forward_match=GGGCAATCCTGAGCCAA; reverse_tm=41.63; genus=13398; reverse_error=1; species=241209; strand=R; PHA001865 assembled
atcttctttttgagaaaaataaatatatgaaatattttttatttcagataagaaataata
tttcttattatctaatattaaa
>BGN-ASL_2_a family_name=Cyperaceae; species_name=Carex divulsa; family=4609; reverse_match=CCATCGAGTCTCTGCACCTATC; taxid=240680; rank=species; forward_error=0; forward_tm=56.66; genus_name=Carex; seq_length_ori=20724; forward_match=GGGCAATCCTGAGCCAA; reverse_tm=49.86; genus=13398; reverse_error=1; species=240680; strand=D; PHA001874 assembled
atcttctttttgagaaaaagaaatatataaaatatttcttatttcagataagaaagaata
atattttcttatctaatattaaa
>BGN-ANH_17_a family_name=Cyperaceae; species_name=Carex halleriana; family=4609; reverse_match=CCATCGAGTCTCTGCACCTATC; taxid=529425; rank=species; forward_error=0; forward_tm=nan; genus_name=Carex; seq_length_ori=9810; forward_match=GGGCAATCCTGAGCCAA; reverse_tm=41.63; genus=13398; reverse_error=1; species=529425; strand=R; PHA001875 assembled
atcttctttttgagaaaaagaaatatataaaatatttcttatttcagataagaaataata
ttttttcttatctaatattaaa
>BGN-GPH_15_a family_name=Cyperaceae; species_name=Carex hartmanii; family=4609; reverse_match=CCATCGAGTCTCTGCACCTATC; taxid=502415; rank=species; forward_error=0; forward_tm=56.66; genus_name=Carex; seq_length_ori=9729; forward_match=GGGCAATCCTGAGCCAA; reverse_tm=49.86; genus=13398; reverse_error=1; species=502415; strand=D; PHA001877 assembled
atcttctttttgagaaaaagaaatatataaaatatttcttatttcagataagaaataata
ttttttcttatctaatattaaa
>BGN-DDP_2_a family_name=Cyperaceae; species_name=Carex heleonastes; family=4609; reverse_match=CCATCGAGTCTCTGCACCTATC; taxid=240690; rank=species; forward_error=0; forward_tm=nan; genus_name=Carex; seq_length_ori=10741; forward_match=GGGCAATCCTGAGCCAA; reverse_tm=41.63; genus=13398; reverse_error=1; species=240690; strand=R; PHA001879 assembled
atcttctttttgagaaaaagaaatatataaaaatatataaaatatttcttatttcagata
agaaagaataatatttcttatctaatattaaa
>BGN-CC_5_a family_name=Cyperaceae; species_name=Carex hirta; family=4609; reverse_match=CCATCGAGTCTCTGCACCTATC; taxid=15193; rank=species; forward_error=0; forward_tm=nan; genus_name=Carex; seq_length_ori=9691; forward_match=GGGCAATCCTGAGCCAA; reverse_tm=41.63; genus=13398; reverse_error=1; species=15193; strand=R; PHA001881 assembled
atcttctttttgagaaaaagaaatatataaaatatttcttatttcagataagaaataata
ttttttcttatctaatattaaa
>BGN-KMA_8_a family_name=Cyperaceae; species_name=Carex hispida; family=4609; reverse_match=CCATCGAGTCTCTGCACCTATC; taxid=241211; rank=species; forward_error=0; forward_tm=56.66; genus_name=Carex; seq_length_ori=11067; forward_match=GGGCAATCCTGAGCCAA; reverse_tm=49.86; genus=13398; reverse_error=1; species=241211; strand=D; PHA001882 assembled
atcttctttttgagaaaaagaaataaaagaaatatataaaatatttcttatttcagataa
gaaataatattttttcttatctaatattaaa
>BGN-BET_23_a family_name=Cyperaceae; species_name=Carex humilis; family=4609; reverse_match=CCATCGAGTCTCTGCACCTATC; taxid=140822; rank=species; forward_error=0; forward_tm=nan; genus_name=Carex; seq_length_ori=9685; forward_match=GGGCAATCCTGAGCCAA; reverse_tm=41.63; genus=13398; reverse_error=1; species=140822; strand=R; PHA001887 assembled
atcttctttttgagaaaaagaaatatataagatatttcttatttcagataagaaataata
ttttttcttatctaatattaaa
>BGN-LQS_7_a family_name=Cyperaceae; species_name=Carex lachenalii; family=4609; reverse_match=CCATCGAGTCTCTGCACCTATC; taxid=240688; rank=species; forward_error=0; forward_tm=nan; genus_name=Carex; seq_length_ori=5625; forward_match=GGGCAATCCTGAGCCAA; reverse_tm=41.63; genus=13398; reverse_error=1; species=240688; strand=R; PHA001895 assembled
atcttcttttttagaaaaagaaatatagaaaatatttcttatttcagataagaaagaata
atattttttatctaatattaaa
>BGN-CD_6_a family_name=Cyperaceae; species_name=Carex lasiocarpa; family=4609; reverse_match=CCATCGAGTCTCTGCACCTATC; taxid=241213; rank=species; forward_error=0; forward_tm=56.66; genus_name=Carex; seq_length_ori=9868; forward_match=GGGCAATCCTGAGCCAA; reverse_tm=49.86; genus=13398; reverse_error=1; species=241213; strand=D; PHA001897 assembled
atcttctttttgagaaaaagaaatattttgagaaaaagaaatatataaaatatttcttat
ttcagataagaaataatattttttcttatctaatattaaa
>BGN-CF_13_a family_name=Cyperaceae; species_name=Carex leporina; family=4609; reverse_match=CCATCGAGTCTCTGCACCTATC; taxid=372273; rank=species; forward_error=0; forward_tm=nan; genus_name=Carex; seq_length_ori=20739; forward_match=GGGCAATCCTGAGCCAA; reverse_tm=41.63; genus=13398; reverse_error=1; species=372273; strand=R; PHA001902 assembled
atcttctttttgagaaaaagaaatatataaaatatttcttatttcagataagaaagaata
atatttcttatctaatattaaa
>BGN-CG_2_a family_name=Cyperaceae; species_name=Carex limosa; family=4609; reverse_match=CCATCGAGTCTCTGCACCTATC; taxid=140829; rank=species; forward_error=0; forward_tm=nan; genus_name=Carex; seq_length_ori=11034; forward_match=GGGCAATCCTGAGCCAA; reverse_tm=41.63; genus=13398; reverse_error=1; species=140829; strand=R; PHA001905 assembled
atcttctttttgagaaaaagaaatatataaaatatttcttatttcagataagaaataata
ttttttcttatctaatattaaa
>BGN-CHR_21_a family_name=Cyperaceae; species_name=Carex liparocarpos; family=4609; reverse_match=CCATCGAGTCTCTGCACCTATC; taxid=241215; rank=species; forward_error=0; forward_tm=nan; genus_name=Carex; seq_length_ori=9835; forward_match=GGGCAATCCTGAGCCAA; reverse_tm=41.63; genus=13398; reverse_error=1; species=241215; strand=R; PHA001907 assembled
atcttctttttgagaaaaagaaatatataaaatatttcttatttcagataagaaataata
tttttttttatctaatattaaa
>BGN-GSR_14_a family_name=Cyperaceae; species_name=Carex mairei; family=4609; reverse_match=CCATCGAGTCTCTGCACCTATC; taxid=241218; rank=species; forward_error=0; forward_tm=56.66; genus_name=Carex; seq_length_ori=9834; forward_match=GGGCAATCCTGAGCCAA; reverse_tm=49.86; genus=13398; reverse_error=1; species=241218; strand=D; PHA001909 assembled
atcttctttttgagaaaaagaaatatataaaatatttcttatttcagataagaaataata
tttattattacagataagaaataatatttcttattatctaatattaaa
>BGN-GNE_28_a family_name=Cyperaceae; species_name=Carex maritima; family=4609; reverse_match=CCATCGAGTCTCTGCACCTATC; taxid=240694; rank=species; forward_error=0; forward_tm=nan; genus_name=Carex; seq_length_ori=20759; forward_match=GGGCAATCCTGAGCCAA; reverse_tm=41.63; genus=13398; reverse_error=1; species=240694; strand=R; PHA001912 assembled
atcttctttttgagaaaaagaaatatataaaatatttcttatttcagataagaaagaaat
aatatttcttatctaatattaaa
>BGN-FBD_13_a family_name=Cyperaceae; species_name=Carex microglochin; family=4609; reverse_match=CCATCGAGTCTCTGCACCTATC; taxid=234725; rank=species; forward_error=0; forward_tm=nan; genus_name=Carex; seq_length_ori=37132; forward_match=GGGCAATCCTGAGCCAA; reverse_tm=41.63; genus=13398; reverse_error=1; species=234725; strand=R; PHA001917 assembled
atcttctttttgagaaaaagaaatatataaaatatttcttatttcagataagaaataaaa
tatttcttatctaatattaaa
>BGN-CH_7_a family_name=Cyperaceae; species_name=Carex montana; family=4609; reverse_match=CCATCGAGTCTCTGCACCTATC; taxid=140837; rank=species; forward_error=0; forward_tm=nan; genus_name=Carex; seq_length_ori=9612; forward_match=GGGCAATCCTGAGCCAA; reverse_tm=41.63; genus=13398; reverse_error=1; species=140837; strand=R; PHA001920 assembled
atcttctttttgagaaaaagaaatatataaaatatttcttatttcagataagaaataata
ttttttcttatctaatattaaa
>BGN-LTV_2_a family_name=Cyperaceae; species_name=Carex ornithopoda; family=4609; reverse_match=CCATCGAGTCTCTGCACCTATC; taxid=241222; rank=species; forward_error=0; forward_tm=56.66; genus_name=Carex; seq_length_ori=10904; forward_match=GGGCAATCCTGAGCCAA; reverse_tm=49.86; genus=13398; reverse_error=1; species=241222; strand=D; PHA001928 assembled
atcttctttttgagaaaaagaaatatataaaatatttcttatttaagataagaaataata
ttttttcttatctaatattaaa
>BGN-EVL_36_a family_name=Cyperaceae; species_name=Carex ornithopoda; family=4609; reverse_match=CCATCGAGTCTCTGCACCTATC; taxid=241223; rank=subspecies; forward_error=0; forward_tm=nan; genus_name=Carex; seq_length_ori=9728; forward_match=GGGCAATCCTGAGCCAA; reverse_tm=41.63; genus=13398; reverse_error=1; species=241222; strand=R; PHA001932 assembled
atcttctttttgagaaaaagaaatatataaaatatttcttatttaagataagaaataata
ttttttcttatctaatattaaa
>BGN-MAL_35_a family_name=Cyperaceae; species_name=Carex ornithopoda; family=4609; reverse_match=CCATCGAGTCTCTGCACCTATC; taxid=241223; rank=subspecies; forward_error=0; forward_tm=nan; genus_name=Carex; seq_length_ori=11149; forward_match=GGGCAATCCTGAGCCAA; reverse_tm=41.63; genus=13398; reverse_error=1; species=241222; strand=R; PHA001934 assembled
atcttctttttgagaaaaagaaatatataaaatatttcttatttaagataagaaataata
ttttttcttatctaatattaaa
>BGN-CI_3_a family_name=Cyperaceae; species_name=Carex otrubae; family=4609; reverse_match=CCATCGAGTCTCTGCACCTATC; taxid=140839; rank=species; forward_error=0; forward_tm=nan; genus_name=Carex; seq_length_ori=20672; forward_match=GGGCAATCCTGAGCCAA; reverse_tm=41.63; genus=13398; reverse_error=1; species=140839; strand=R; PHA001937 assembled
atcttctttttgagaaaaagaaatatataaaatatttcttatttcagataagaaagaata
atattttcttatctaatattaaa
>BGN-INQ_7_a family_name=Cyperaceae; species_name=Carex pallescens; family=4609; reverse_match=CCATCGAGTCTCTGCACCTATC; taxid=140842; rank=species; forward_error=0; forward_tm=nan; genus_name=Carex; seq_length_ori=9931; forward_match=GGGCAATCCTGAGCCAA; reverse_tm=41.63; genus=13398; reverse_error=1; species=140842; strand=R; PHA001941 assembled
atcttctttttgagaaaaagaaatatataaaagatttcttatttcagataagaaataata
ttttttcttatctaatattaaa
>BGN-CFM_17_a family_name=Cyperaceae; species_name=Carex panicea; family=4609; reverse_match=CCATCGAGTCTCTGCACCTATC; taxid=241224; rank=species; forward_error=0; forward_tm=nan; genus_name=Carex; seq_length_ori=11409; forward_match=GGGCAATCCTGAGCCAA; reverse_tm=41.63; genus=13398; reverse_error=1; species=241224; strand=R; PHA001942 assembled
atcttctttttgataaaaagaaatatatcaaatatttcttatttcagataagaaataata
ttttttcttatctaatattaaa
>BGN-CL_29_a family_name=Cyperaceae; species_name=Carex paniculata; family=4609; reverse_match=CCATCGAGTCTCTGCACCTATC; taxid=240683; rank=species; forward_error=0; forward_tm=56.66; genus_name=Carex; seq_length_ori=10812; forward_match=GGGCAATCCTGAGCCAA; reverse_tm=49.86; genus=13398; reverse_error=1; species=240683; strand=D; PHA001946 assembled
atcttctttttgagaaaaagaaatatataaaatatttcttatttcagataagaaagaata
atatcttttatctaatattaaa
>BGN-CM_2_a family_name=Cyperaceae; species_name=Carex parviflora; family=4609; reverse_match=CCATCGAGTCTCTGCACCTATC; taxid=241225; rank=species; forward_error=0; forward_tm=56.66; genus_name=Carex; seq_length_ori=10063; forward_match=GGGCAATCCTGAGCCAA; reverse_tm=49.86; genus=13398; reverse_error=1; species=241225; strand=D; PHA001949 assembled
atcttctttttgagaaaaaaaaatatataaaatatttcttatttcagataagaaataata
ttttttcttatctaatattaaa
>BGN-ASM_11_a family_name=Cyperaceae; species_name=Carex pauciflora; family=4609; reverse_match=CCATCGAGTCTCTGCACCTATC; taxid=140843; rank=species; forward_error=0; forward_tm=nan; genus_name=Carex; seq_length_ori=12103; forward_match=GGGCAATCCTGAGCCAA; reverse_tm=41.63; genus=13398; reverse_error=1; species=140843; strand=R; PHA001952 assembled
atcttctttttgagaaaaagaaatatataaaatatttcttatttcagataagaaatattt
tatttcttatctaatattaaa
>BGN-GNF_20_a family_name=Cyperaceae; species_name=Carex magellanica; family=4609; reverse_match=CCATCGAGTCTCTGCACCTATC; taxid=140845; rank=subspecies; forward_error=0; forward_tm=56.66; genus_name=Carex; seq_length_ori=10455; forward_match=GGGCAATCCTGAGCCAA; reverse_tm=49.86; genus=13398; reverse_error=1; species=241217; strand=D; PHA001954 assembled
atcttctttttgataaaaaaaaaatatataaaatatttcttatttcaaataagaaataat
attttttcttatctaatattaaa
>BGN-DDS_18_a family_name=Cyperaceae; species_name=Carex pilosa; family=4609; reverse_match=CCATCGAGTCTCTGCACCTATC; taxid=241226; rank=species; forward_error=0; forward_tm=nan; genus_name=Carex; seq_length_ori=11336; forward_match=GGGCAATCCTGAGCCAA; reverse_tm=41.63; genus=13398; reverse_error=1; species=241226; strand=R; PHA001960 assembled
atcttctttttgagaaaaagaaatatatcaaatatttcttatttcagataagaaataata
ttttttcttatctaatattaaa
>BGN-CP_20_a family_name=Cyperaceae; species_name=Carex pilulifera; family=4609; reverse_match=CCATCGAGTCTCTGCACCTATC; taxid=140848; rank=species; forward_error=0; forward_tm=nan; genus_name=Carex; seq_length_ori=9855; forward_match=GGGCAATCCTGAGCCAA; reverse_tm=41.63; genus=13398; reverse_error=1; species=140848; strand=R; PHA001963 assembled
atcttctttttgagaaaaagaaatatatgaaatatttcttatttcagataagaaataatg
ttttttcttatctaatattaaa
>BGN-DDT_11_a family_name=Cyperaceae; species_name=Carex praecox; family=4609; reverse_match=CCATTGAGTCTCTGCACCTATC; taxid=240661; rank=species; forward_error=0; forward_tm=nan; genus_name=Carex; seq_length_ori=10724; forward_match=GGGCAATCCTGAGCCAA; reverse_tm=52.09; genus=13398; reverse_error=0; species=240661; strand=R; PHA001964 assembled
atcttctttttgagaaaaagaaatatataaaatatttcttatttcagataagaaagaata
atatttcttatctaatattaaa
>BGN-DDV_11_a family_name=Cyperaceae; species_name=Carex pseudocyperus; family=4609; reverse_match=CCATCGAGTCTCTGCACCTATC; taxid=241227; rank=species; forward_error=0; forward_tm=nan; genus_name=Carex; seq_length_ori=9675; forward_match=GGGCAATCCTGAGCCAA; reverse_tm=41.63; genus=13398; reverse_error=1; species=241227; strand=R; PHA001967 assembled
atcttctttttgagaaaaagaaatatataaaatatttcttatttcagataagaaataata
ttttttcttatctaatattaaa
>BGN-DEA_20_a family_name=Cyperaceae; species_name=Carex pulicaris; family=4609; reverse_match=CCATCGAGTCTCTGCACCTATC; taxid=234471; rank=species; forward_error=0; forward_tm=nan; genus_name=Carex; seq_length_ori=10580; forward_match=GGGCAATCCTGAGCCAA; reverse_tm=41.63; genus=13398; reverse_error=1; species=234471; strand=R; PHA001970 assembled
atcttctttttgagaaaaagaaatatataaaatatttcttatttcagataagaaatattt
tatttcttatctaatattaaa
>BGN-DEB_12_a family_name=Cyperaceae; species_name=Carex punctata; family=4609; reverse_match=CCATCGAGTCTCTGCACCTATC; taxid=312762; rank=species; forward_error=0; forward_tm=nan; genus_name=Carex; seq_length_ori=10132; forward_match=GGGCAATCCTGAGCCAA; reverse_tm=41.63; genus=13398; reverse_error=1; species=312762; strand=R; PHA001972 assembled
atcttctttttaagaaaaagaaatatatgaaaaattccttatttcagataagaaataata
tctcttattatctaatattaaa
>BGN-CQ_10_a family_name=Cyperaceae; species_name=Carex remota; family=4609; reverse_match=CCATTGAGTCTCTGCACCTATC; taxid=234465; rank=species; forward_error=0; forward_tm=56.66; genus_name=Carex; seq_length_ori=21416; forward_match=GGGCAATCCTGAGCCAA; reverse_tm=56.99; genus=13398; reverse_error=0; species=234465; strand=D; PHA001976 assembled
atcttctttttgagaaaaagaaatatataaaatatttcttatttcagataagaaagaata
atatttcttatctaatattaaa
>BGN-CR_5_a family_name=Cyperaceae; species_name=Carex riparia; family=4609; reverse_match=CCATCGAGTCTCTGCACCTATC; taxid=312765; rank=species; forward_error=0; forward_tm=56.66; genus_name=Carex; seq_length_ori=9710; forward_match=GGGCAATCCTGAGCCAA; reverse_tm=49.86; genus=13398; reverse_error=1; species=312765; strand=D; PHA001978 assembled
atcttctttttgagaaaaagaaatatatatataaaatatttcttatttcagataagaaat
aatattttttcttatctaatattaaa
>BGN-DSQ_12_a family_name=Cyperaceae; species_name=Carex rostrata; family=4609; reverse_match=CCATCGAGTCTCTGCACCTATC; taxid=241230; rank=species; forward_error=0; forward_tm=nan; genus_name=Carex; seq_length_ori=9692; forward_match=GGGCAATCCTGAGCCAA; reverse_tm=41.63; genus=13398; reverse_error=1; species=241230; strand=R; PHA001979 assembled
atcttctttttgagaaaaagaaatatatatataaaatatttcttatttcagataagaaat
aatattttttcttatctaatattaaa
>BGN-DEC_10_a family_name=Cyperaceae; species_name=Carex rupestris; family=4609; reverse_match=CCATCGAGTCTCTGCACCTATC; taxid=100286; rank=species; forward_error=0; forward_tm=nan; genus_name=Carex; seq_length_ori=13767; forward_match=GGGCAATCCTGAGCCAA; reverse_tm=41.63; genus=13398; reverse_error=1; species=100286; strand=R; PHA001983 assembled
atcttctttttgagaaaaagaaatatataaaatatttcttatttcagataagaaatattt
tatttcttatctaatattaaa
>BGN-CS_7_a family_name=Cyperaceae; species_name=Carex sempervirens; family=4609; reverse_match=CCATCGAGTCTCTGCACCTATC; taxid=241232; rank=species; forward_error=0; forward_tm=56.66; genus_name=Carex; seq_length_ori=9644; forward_match=GGGCAATCCTGAGCCAA; reverse_tm=49.86; genus=13398; reverse_error=1; species=241232; strand=D; PHA001985 assembled
atcttctttttgagaaaaagaaatatataaaatatttcttatttcagataagaaataata
ttttttcttatctaatattaaa
>BGN-DED_2_a family_name=Cyperaceae; species_name=Carex spicata; family=4609; reverse_match=CCATCGAGTCTCTGCACCTATC; taxid=240682; rank=species; forward_error=0; forward_tm=56.66; genus_name=Carex; seq_length_ori=20731; forward_match=GGGCAATCCTGAGCCAA; reverse_tm=49.86; genus=13398; reverse_error=1; species=240682; strand=D; PHA001987 assembled
atcttctttttgagaaaaagaaatatataaaatatttcttatttcagataagaaagaata
atattttcttatctaatattaaa
>BGN-LPQ_30_a family_name=Cyperaceae; species_name=Carex strigosa; family=4609; reverse_match=CCATCGAGTCTCTGCACCTATC; taxid=1155257; rank=species; forward_error=0; forward_tm=56.66; genus_name=Carex; seq_length_ori=11727; forward_match=GGGCAATCCTGAGCCAA; reverse_tm=49.86; genus=13398; reverse_error=1; species=1155257; strand=D; PHA001991 assembled
atcttctttttgagaaaaagaaatatataaaatatttcttatttcagataagaaataata
tttcttattatctaatattaaa
>BGN-DEE_1_a family_name=Cyperaceae; species_name=Carex supina; family=4609; reverse_match=CCATCGAGTCTCTGCACCTATC; taxid=140858; rank=species; forward_error=0; forward_tm=56.66; genus_name=Carex; seq_length_ori=9685; forward_match=GGGCAATCCTGAGCCAA; reverse_tm=49.86; genus=13398; reverse_error=1; species=140858; strand=D; PHA001992 assembled
atcttctttttgagaaaaagaaatatataagatatttcttatttcagataagaaataata
ttttttcttatctaatattaaa
>BGN-CT_8_a family_name=Cyperaceae; species_name=Carex sylvatica; family=4609; reverse_match=CCATCGAGTCTCTGCACCTATC; taxid=241234; rank=species; forward_error=0; forward_tm=56.66; genus_name=Carex; seq_length_ori=10614; forward_match=GGGCAATCCTGAGCCAA; reverse_tm=49.86; genus=13398; reverse_error=1; species=241234; strand=D; PHA001996 assembled
atcttctttttgagaaaaagaaatatatgaaatatttcttatttcagataagagataata
tttcttattatctaatattaaa
>AXZ-E_39_a family_name=Cyperaceae; species_name=Carex tomentosa; family=4609; reverse_match=CCATCGAGTCTCTGCACCTATC; taxid=140859; rank=species; forward_error=0; forward_tm=56.66; genus_name=Carex; seq_length_ori=9680; forward_match=GGGCAATCCTGAGCCAA; reverse_tm=49.86; genus=13398; reverse_error=1; species=140859; strand=D; PHA009943 assembled
atcttctttttgagaaaaagaaataaaagaaatatataaaatatttcttatttcagataa
gaaataatattttttcttatcttatctaatattaaa
>BGN-CFN_1_a family_name=Cyperaceae; species_name=Carex tomentosa; family=4609; reverse_match=CCATCGAGTCTCTGCACCTATC; taxid=140859; rank=species; forward_error=0; forward_tm=nan; genus_name=Carex; seq_length_ori=9721; forward_match=GGGCAATCCTGAGCCAA; reverse_tm=41.63; genus=13398; reverse_error=1; species=140859; strand=R; PHA009943 assembled
atcttctttttgagaaaaagaaataaaagaaatatataaaatatttcttatttcagataa
gaaataatattttttcttatcttatctaatattaaa
>BGN-DEF_12_a family_name=Cyperaceae; species_name=Carex umbrosa; family=4609; reverse_match=CCATAGAGTCTCTGCACCTATC; taxid=140863; rank=species; forward_error=0; forward_tm=nan; genus_name=Carex; seq_length_ori=9847; forward_match=GGGCAATCCTGAGCCAA; reverse_tm=44.23; genus=13398; reverse_error=1; species=140863; strand=R; PHA002000 assembled
atcttctttttgagaaaaagaaatatataaaatatttcttatttcagataagaaataata
ttttttcttatctaatattaaa
>BGN-CHT_11_a family_name=Cyperaceae; species_name=Carex vesicaria; family=4609; reverse_match=CCATCGAGTCTCTGCACCTATC; taxid=241236; rank=species; forward_error=0; forward_tm=nan; genus_name=Carex; seq_length_ori=9933; forward_match=GGGCAATCCTGAGCCAA; reverse_tm=41.63; genus=13398; reverse_error=1; species=241236; strand=R; PHA002003 assembled
atcttctttttgagaaaaagaaatatataaaatatttcttatttcagataagaaataata
ttttttcttatctaatattaaa
>BGN-DEH_22_a family_name=Cyperaceae; species_name=Carex viridula; family=4609; reverse_match=CCATCGAGTCTCTGCACCTATC; taxid=241237; rank=species; forward_error=0; forward_tm=nan; genus_name=Carex; seq_length_ori=9635; forward_match=GGGCAATCCTGAGCCAA; reverse_tm=41.63; genus=13398; reverse_error=1; species=241237; strand=R; PHA002005 assembled
atcttctttttgagaaaaagaaatatataaaatatttcttatttcagataagaaataata
tttcttattatctaatattaaa
>BGN-CCV_1_a family_name=Asteraceae; species_name=Carlina acanthifolia; family=4210; reverse_match=CCATCGAGTCTCTGCACCTATC; taxid=143181; rank=species; forward_error=0; forward_tm=56.66; genus_name=Carlina; seq_length_ori=153296; forward_match=GGGCAATCCTGAGCCAA; reverse_tm=49.86; genus=41499; reverse_error=1; species=143181; strand=D; PHA002010 assembled
atcacgttttccgaaaacaaacaaaggttcagaaagcgaaaataaaaaag
>BGN-FBE_1_a family_name=Asteraceae; species_name=Carlina acaulis; family=4210; reverse_match=CCATCGAGTCTCTGCACCTATC; taxid=538472; rank=subspecies; forward_error=0; forward_tm=56.66; genus_name=Carlina; seq_length_ori=153156; forward_match=GGGCAATCCTGAGCCAA; reverse_tm=49.86; genus=41499; reverse_error=1; species=538471; strand=D; PHA002011 assembled
atcacgttttccgaaaacaaacaaaggttcagaaagcgaaaataaaaaag
>BGN-ASN_1_a family_name=Asteraceae; species_name=Carlina acaulis; family=4210; reverse_match=CCATCGAGTCTCTGCACCTATC; taxid=538473; rank=subspecies; forward_error=0; forward_tm=56.66; genus_name=Carlina; seq_length_ori=153170; forward_match=GGGCAATCCTGAGCCAA; reverse_tm=49.86; genus=41499; reverse_error=1; species=538471; strand=D; PHA002012 assembled
atcacgttttccgaaaacaaacaaaggttcagaaagcaaaaataaaaaag
>BGN-KNC_2_a family_name=Asteraceae; species_name=Carlina biebersteinii; family=4210; reverse_match=CCATCGAGTCTCTGCACCTATC; taxid=538478; rank=subspecies; forward_error=0; forward_tm=nan; genus_name=Carlina; seq_length_ori=7980; forward_match=GGGCAATCCTGAGCCAA; reverse_tm=41.63; genus=41499; reverse_error=1; species=538476; strand=R; PHA002014 assembled
atcacgttttccgaaaacaaacaaaggttcagaaagcgaaaataaaaaag
>BGN-KTM_3_a family_name=Asteraceae; species_name=Carlina biebersteinii; family=4210; reverse_match=CCATCGAGTCTCTGCACCTATC; taxid=538477; rank=subspecies; forward_error=0; forward_tm=nan; genus_name=Carlina; seq_length_ori=16511; forward_match=GGGCAATCCTGAGCCAA; reverse_tm=41.63; genus=41499; reverse_error=1; species=538476; strand=R; PHA002016 assembled
[truncated: 7,229 more rows]
[truncated: 3 more columns]

## Sheet: 5
SedaDNA sample name	Depth	mean age	avg_rep (MTQ)	sd_rep	avg_filt_rep (MAQ)	sd_filt_rep	LOI (%)	Excluded with relaxed filter	Excluded with strict filter
[truncated: 96 more rows]

[truncated: 7 more sheets: 6, 7, 8, 9, 10, 11, 12]
